# Supplementary material for: Molecular analysis of Spiophanes bombyx complex (Annelida: Spionidae) with description of a new species
Source: PLoS One. 2020 Jul 1;15(7):e0234238. doi: 10.1371/journal.pone.0234238 (PMC7329067; doi:10.1371/journal.pone.0234238)
Supplement: S1 Table — Sampling location data and museum registration numbers of newly collected material of Spiophanes spp.; museum samples examined during this study; material from the Norwegian, North, Mediterranean and Aegean seas and North Pacific reported by Meißner & Blank [111] and from the North Sea identified by Dieter Fiege, Markus Böggemann and Karin Meißner which is deposited in the SMF and other polychaete collections and was only partially re-examined by the first author (VIR); records of S. bombyx (= S. uschakowi) from Japan provided by Imajima [88, 116–118], for which no museum numbers were reported; records of S. bombyx (= S. cf. norrisi) from Chile, Argentina and the Falkland Islands provided by Carrasco [119] and Blake [48]; records of S. bombyx (here referred either to S. bombyx or S. cf. convexus) from Spain provided by Meißner [8]. (XLSX) [file pone.0234238.s001.xlsx]

## Sheet: S1 Table
Genus	Species	Museum	Catalog #	VIR #	N	Type	Ocean	Country	State/Province	Sea	Region	Area	Expedition/Survey	Vessel	Station	Latitude	Longitude	Gear	Depth	Habitat	Date	Collector	Identifier	Previous ID	Comments
Spiophanes	bombyx	SMF	11258	12692			Mediterranean			Ionian Sea				R/V Meteor	13 KG2	39.4132	18.9478	boxcorer	912 m		19 May 1993	Ben-Eliahu, M.N. & Fiege, D.	Fiege, D.
Spiophanes	bombyx	SMF	11260	12693			Mediterranean			Ionian Sea				R/V Meteor	13 KG1	39.414	18.9463	boxcorer	911 m		19 May 1993	Ben-Eliahu, M.N. & Fiege, D.	Fiege, D.
Spiophanes	bombyx	SMF	11262	12695			Mediterranean			Ionian Sea				R/V Meteor	14 KG1	39.163	19.4393	boxcorer	1008 m		19 May 1993	Ben-Eliahu, M.N. & Fiege, D.	Fiege, D.
Spiophanes	bombyx	MIMB	28154	16928	1		Mediterranean	Croatia		Adriatic Sea					7	45.283	13.27		31 m	silty sand	30 Aug 2005	Mikac, B.	Radashevsky, V.I.
Spiophanes	bombyx	MIMB	36695	21008	1		Mediterranean	Croatia		Adriatic Sea					7	45.283	13.270				27 Feb 2003	Mikac, B.	Mikac, B.
Spiophanes	bombyx	MIMB	36696	21006	2		Mediterranean	Croatia		Adriatic Sea					7	45.283	13.270				28 May 2003	Mikac, B.	Mikac, B.
Spiophanes	bombyx	MIMB	36697	21005	1		Mediterranean	Croatia		Adriatic Sea					5	45.307	13.3				2 Dec 2004	Mikac, B.	Mikac, B.
Spiophanes	bombyx	SMF	11229	12675			Mediterranean	Greece		Aegean Sea		Nördliche Sporaden Becken		R/V Meteor	3 KG2	39.2502	23.709	boxcorer	1243 m		1 Jan 1998		Fiege, D.
Spiophanes	bombyx	SMF	11223	12671			Mediterranean	Israel		Levantine Sea		Haifa		R/V Meteor	26 KG1	32.9973	35.0372	boxcorer	35.8 m		2 Jun 1993	Ben-Eliahu, M.N. & Fiege, D.	Fiege, D.
Spiophanes	bombyx	SMF	11226	12672			Mediterranean	Israel		Levantine Sea		off Israel		R/V Meteor	27 KG	33.0008	34.9948	boxcorer	53.8			Ben-Eliahu, M.N. & Fiege, D.	Fiege, D.
Spiophanes	bombyx	SMF	11245	12680			Mediterranean	Israel		Levantine Sea		off Israel		R/V Meteor	35 KG1	33.0275	34.8452	boxcorer	1022			Ben-Eliahu, M.N. & Fiege, D.	Fiege, D.
Spiophanes	bombyx	SMF	11246	12681			Mediterranean	Israel		Levantine Sea		off Israel		R/V Meteor	35 KG2	33.0275	34.8452	boxcorer	1022			Ben-Eliahu, M.N. & Fiege, D.	Fiege, D.
Spiophanes	bombyx	SMF	11247	12682			Mediterranean	Israel		Levantine Sea		off Israel		R/V Meteor	35 KG1	33.0275	34.8452	boxcorer	1022			Ben-Eliahu, M.N. & Fiege, D.	Fiege, D.
Spiophanes	bombyx	SMF	11273	12697			Mediterranean	Israel		Levantine Sea		off Israel		R/V Meteor	27 KG	33.0008	34.9948	boxcorer	53.8			Ben-Eliahu, M.N. & Fiege, D.	Fiege, D.
Spiophanes	bombyx	SMF	11274	12698			Mediterranean	Israel		Levantine Sea		off Israel		R/V Meteor	29 KG	33.0208	34.9305	boxcorer	152.6			Ben-Eliahu, M.N. & Fiege, D.	Fiege, D.
Spiophanes	bombyx	SMF	11228	12674			Mediterranean	Italy		Ionian Sea	Mar Grande of Taranto			R/V Meteor	Me25-06 KG	40.1573	16.844	boxcorer	257 m		11 May 1993	Ben-Eliahu, M.N. & Fiege, D.	Fiege, D.
Spiophanes	bombyx	SMF	11242	12677			Mediterranean	Italy		Ionian Sea	Mar Grande of Taranto			R/V Meteor	4 KG1	40.1608	16.8275	boxcorer	154 m		17 May 1993	Ben-Eliahu, M.N. & Fiege, D.	Fiege, D.
Spiophanes	bombyx	SMF	11243	12678			Mediterranean	Italy		Ionian Sea	Mar Grande of Taranto			R/V Meteor	4 KG2	40.1562	16.8252	boxcorer	158 m		17 May 1993	Ben-Eliahu, M.N. & Fiege, D.	Fiege, D.
Spiophanes	bombyx	SMF	11244	12679			Mediterranean	Italy		Ionian Sea	Mar Grande of Taranto			R/V Meteor	Me25-08 KG	40.1553	16.8817	boxcorer	415 m		17 May 1993	Ben-Eliahu, M.N. & Fiege, D.	Fiege, D.
Spiophanes	bombyx	SMF	11250	12685			Mediterranean	Italy		Ionian Sea	Mar Grande of Taranto			R/V Meteor	Me25-10 KG1	40.1372	17.031	boxcorer	998 m		17 May 1993	Ben-Eliahu, M.N. & Fiege, D.	Fiege, D.
Spiophanes	bombyx	SMF	11255	12690			Mediterranean	Italy		Ionian Sea	Mar Grande of Taranto			R/V Meteor	12 KG2	39.8963	17.692	boxcorer	504 m		18 May 1993	Ben-Eliahu, N.M. & Fiege, D.	Fiege, D.
Spiophanes	bombyx	ZMH	P-24833	23241	9		Mediterranean	Italy	Campania	Tyrrhenian Sea		Litorale Domitio				40.9556	13.9918		5 m	fine sand	Aug 2003		Meißner, K.		Reported by Meißner & Blank 2009
Spiophanes	bombyx	ZMH	P-24832	23240	2		Mediterranean	Italy	Campania	Tyrrhenian Sea	Gulf of Naples					40.7665	14.3741		20 m	silty sand	22 Mar 2005		Meißner, K.		Reported by Meißner & Blank 2009
Spiophanes	bombyx			23037	lost	types	Mediterranean	Italy	Campania	Tyrrhenian Sea	Gulf of Naples	Naples				40.8287	14.2474				1866-67	Claparède, E.	Claparède, E.	Spio bombyx by Claparède, E.	Described by Claparede, 1870. The possible Type locality suggested by Maria Cristina Gambi (in litt. 3 Jun 2019). Coordinates collected by VIR from GoogleEarth
Spiophanes	bombyx	MIMB	28156	18675	1		Mediterranean	Italy	Veneto	Adriatic Sea	Venice Lagoon	S. Andrea			8	45.4389	12.39359		3 m	small sandy depression in seagrass meadow	29 Jul 2014	Radashevsky, V.I. & Sigovini, M.	Radashevsky, V.I.		Sequenced in the present study
Spiophanes	bombyx	MNCNM	16.01/9855	23237	1		Mediterranean	Spain	Andalusia	Alboran Sea		Costa del Sol, Nerja				36.7460	-3.7309				14 Jun 1983		Meißner, K.		Reported by Meißner & Blank 2009
Spiophanes	bombyx	MNCNM	16.01/8754	23238	1		Mediterranean	Spain	Andalusia	Alboran Sea		Punta de Torrox				36.7139	-3.9538				Feb 1995		Meißner, K.		Reported by Meißner & Blank 2009
Spiophanes	bombyx	MNCNM	16.01/9918	23239	1		Mediterranean	Spain	Andalusia	Alboran Sea		Punta de Torrox				36.7139	-3.9538						Meißner, K.		Reported by Meißner & Blank 2009
Spiophanes	bombyx	MNCNM	16.01/2648	23246	2		Mediterranean	Spain	Valencia	Balearic Sea		Between San Antonio Bay and Valencia harbour				39.42	-0.11				29 Apr 1996		Radashevsky, V.I.	Spiophanes bombyx by Meißner, K.	Reported by Meißner 2005. Coordinates collected from GoogleEarth by VIR
Spiophanes	bombyx	MNCNM	16.01/2661	23227	2		Mediterranean	Spain	Valencia	Balearic Sea		Between San Antonio Bay and Valencia harbour				39.42	-0.11				29 Apr 1996		Radashevsky, V.I.	Spiophanes bombyx by Meißner, K.	Reported by Meißner 2005. Coordinates collected from GoogleEarth by VIR
Spiophanes	bombyx	MNCNM	16.01/2620	23235	1		Mediterranean	Spain	Valencia	Balearic Sea		Costa del Azahar: between cabo de San Antonio and Puerto de Valencia				39.4586	-0.3141						Meißner, K.		Reported by Meißner & Blank 2009
Spiophanes	bombyx	MNCNM	16.01/2653	23234	1		Mediterranean	Spain	Valencia	Balearic Sea		Costa del Azahar: between cabo de San Antonio and Puerto de Valencia				39.4586	-0.3141						Meißner, K.		Reported by Meißner & Blank 2009
Spiophanes	bombyx	MNCNM	16.01/2891	23236	1		Mediterranean	Spain	Valencia	Balearic Sea		Costa del Azahar: between cabo de San Antonio and Puerto de Valencia				39.4586	-0.3141						Meißner, K.		Reported by Meißner & Blank 2009
Spiophanes	bombyx	MNCNM	16.01/4323	23226	1		Mediterranean	Spain	Valencia	Balearic Sea		Playas de Almarda y Corinto, Sagunto				39.696	-0.1985				5 Apr 1998		Radashevsky, V.I.	Spiophanes bombyx by Meißner, K.	Reported by Meißner 2005. Coordinates collected from GoogleEarth by VIR
Spiophanes	bombyx	ZMH	P-24835	23244	2		Mediterranean	Turkey		Levantine Sea		Iskenderun Bay				36.7427	35.7131		25 m	muddy sand	10 Sep 2005		Meißner, K.		Reported by Meißner & Blank 2009
Spiophanes	bombyx	ZMH	P-24837	23245	6		Mediterranean	Turkey		Levantine Sea		Iskenderun Bay				36.7427	35.7131		10 m	muddy sand	10 Sep 2005		Meißner, K.		Reported by Meißner & Blank 2009
Spiophanes	bombyx	ZMH	P-24836	23242	1		Mediterranean	Turkey		Aegean Sea		Izmir Bay				38.4323	27.0545		24 m	muddy sand	13 Aug 2001		Meißner, K.		Reported by Meißner & Blank 2009
Spiophanes	bombyx	ZMH	P-24834	23243	3		Mediterranean	Turkey		Levantine Sea		Mersin Bay				36.7831	34.6136		5 m	mud	17 Sep 2005		Meißner, K.		Reported by Meißner & Blank 2009
Spiophanes	bombyx cf.	Private	HH62	23039			Atlantic North East	Germany		North Sea						58.7833	2.45								COI and 18S sequenced by Meißner & Blank 2009
Spiophanes	bombyx cf.	Private	HH83, 90	23040			Atlantic North East	Germany		North Sea						55.6333	4.3333								COI and 18S sequenced by Meißner & Blank 2009
Spiophanes	bombyx cf.	Private	HH84	23041			Atlantic North East	Germany		North Sea						57.9167	1.0167								COI and 18S sequenced by Meißner & Blank 2009
Spiophanes	bombyx cf.	Private	HH91, 92	23042			Atlantic North East	Germany		North Sea						58.8167	2.4167								COI sequenced by Meißner & Blank 2009
Spiophanes	bombyx cf.	SMF	4934	12171	1		Atlantic North East	Germany		North Sea	German Bight		DEB 1987	R/V Senckenberg	2	54.1667	5.6583	grab	43.5 m		24 May 1987	Türkay, M.	Fiege, D.
Spiophanes	bombyx cf.	SMF	4935	12172	5		Atlantic North East	Germany		North Sea	German Bight		DEB 1987	R/V Senckenberg	4	54.0	5.3333	grab	42.5 m		24 May 1987	Türkay, M.	Ben-Eliahu, M.N.
Spiophanes	bombyx cf.	SMF	4936	12173	1		Atlantic North East	Germany		North Sea	German Bight		DEB 1987	R/V Senckenberg	5	54.0005	5.6670	grab	42.5 m		24 May 1987	Türkay, M.	Ben-Eliahu, M.N.
Spiophanes	bombyx cf.	SMF	4937	12174	1		Atlantic North East	Germany		North Sea	German Bight			R/V Senckenberg	DEB(87)-6 Ku	55.0003	6.3337	beamtrawl	46 m		24 May 1987	Türkay, M.	Ben-Eliahu, M.N.
Spiophanes	bombyx cf.	SMF	4938	12175	2		Atlantic North East	Germany		North Sea	German Bight		DEB 1987	R/V Senckenberg	6	55.0003	6.3337	grab	46 m		24 May 1987	Türkay, M.	Fiege, D.
Spiophanes	bombyx cf.	SMF	4939	12176	32		Atlantic North East	Germany		North Sea	German Bight		DEB 1987	R/V Senckenberg	8	55.0	7.3333	grab	30.5 m		24 May 1987	Türkay, M.	Fiege, D.
Spiophanes	bombyx cf.	SMF	4940	12177	4		Atlantic North East	Germany		North Sea	German Bight		DEB 1987	R/V Senckenberg	9	55.0002	8.0002	grab	17 m		24 May 1987	Türkay, M.	Ben-Eliahu, M.N.
Spiophanes	bombyx cf.	SMF	4941	12178	3		Atlantic North East	Germany		North Sea	German Bight		DEB 1987	R/V Senckenberg	10	54.8333	8.0	grab	15.5 m		24 May 1987	Türkay, M.	Fiege, D.
Spiophanes	bombyx cf.	SMF	4942	12179	1		Atlantic North East	Germany		North Sea	German Bight		DEB 1987	R/V Senckenberg	12	54.6650	7.3333	grab	25 m		25 May 1987	Türkay, M.	Fiege, D.
Spiophanes	bombyx cf.	SMF	4943	12180	3		Atlantic North East	Germany		North Sea	German Bight		DEB 1987	R/V Senckenberg	13	54.6667	6.6583	grab	40 m		25 May 1987	Türkay, M.	Ben-Eliahu, M.N.
Spiophanes	bombyx cf.	SMF	4944	12181	19		Atlantic North East	Germany		North Sea	German Bight		DEB 1987	R/V Senckenberg	15	54.3337	6.0033	grab	41 m		25 May 1987	Türkay, M.	Ben-Eliahu, M.N.
Spiophanes	bombyx cf.	SMF	4945	12182	1		Atlantic North East	Germany		North Sea	German Bight		DEB 1987	R/V Senckenberg	17	54.0007	6.2667	grab	33 m		25 May 1987	Türkay, M.	Ben-Eliahu, M.N.
Spiophanes	bombyx cf.	SMF	4946	12183	2		Atlantic North East	Germany		North Sea	German Bight		DEB 1987	R/V Senckenberg	18	54.0002	6.6670	grab	26-31 m		25 May 1987	Türkay, M.	Ben-Eliahu, M.N.
Spiophanes	bombyx cf.	SMF	4947	12184	1		Atlantic North East	Germany		North Sea	German Bight		DEB 1987	R/V Senckenberg	19	53.7507	6.6172	grab	25 m		25 May 1987	Türkay, M.	Ben-Eliahu, M.N.
Spiophanes	bombyx cf.	SMF	4948	12185	1		Atlantic North East	Germany		North Sea	German Bight		DEB 1987	R/V Senckenberg	20	53.7833	7.05	grab	18 m		26 May 1987	Türkay, M.	Ben-Eliahu, M.N.
Spiophanes	bombyx cf.	SMF	4949	12186	2		Atlantic North East	Germany		North Sea	German Bight		DEB 1987	R/V Senckenberg	23	54.3333	7.3335	beamtrawl	43 m		26 May 1987	Türkay, M.	Fiege, D.
Spiophanes	bombyx cf.	SMF	4950	12187	17		Atlantic North East	Germany		North Sea	German Bight		DEB 1987	R/V Senckenberg	23	54.3335	7.3335	grab	43 m		26 May 1987	Türkay, M.	Fiege, D. & Meißner, K.
Spiophanes	bombyx cf.	SMF	4951	12188	1		Atlantic North East	Germany		North Sea	German Bight		DEB 1987	R/V Senckenberg	25	53.8250	7.4833	grab	19 m		26 May 1987	Türkay, M.	Ben-Eliahu, M.N.
Spiophanes	bombyx cf.	SMF	6470	12509	2		Atlantic North East	Germany		North Sea	German Bight		D 1990	R/V Senckenberg	14	55.3333	4.7767	grab	44.8 m	fine sand	10 Aug 1990	Türkay, M.	Böggemann, M.
Spiophanes	bombyx cf.	SMF	6471	12510	1		Atlantic North East	Germany		North Sea	German Bight		D 1990	R/V Senckenberg	2	55.9008	3.4667	grab	54.5 m		10 Aug 1990	Türkay, M.	Böggemann, M.
Spiophanes	bombyx cf.	SMF	6472	12511	29		Atlantic North East	Germany		North Sea	German Bight		D 1990	R/V Senckenberg	4	55.7822	3.8730	grab	48.4 m	fine sand	10 Aug 1990	Türkay, M.	Böggemann, M.
Spiophanes	bombyx cf.	SMF	6473	12512	2		Atlantic North East	Germany		North Sea	German Bight		D 1990	R/V Senckenberg	3	55.8358	3.66	grab	49.1 m		10 Aug 1990	Türkay, M.	Böggemann, M.
Spiophanes	bombyx cf.	SMF	6474	12513	13		Atlantic North East	Germany		North Sea	German Bight		D 1990	R/V Senckenberg	8	55.6917	4.2767	grab	36.6 m	fine sand	10 Aug 1990	Türkay, M.	Böggemann, M.
Spiophanes	bombyx cf.	SMF	6475	12514	34		Atlantic North East	Germany		North Sea	German Bight		D 1990	R/V Senckenberg	9	55.5420	4.5020	grab	33.3 m	fine sand	10 Aug 1990	Türkay, M.	Böggemann, M.
Spiophanes	bombyx cf.	SMF	6491	12530	1		Atlantic North East	Germany		North Sea	German Bight		D 1990	R/V Senckenberg	20	55.0132	5.3768	grab	42.8 m	fine sand	11 Aug 1990	Türkay, M.	Böggemann, M.
Spiophanes	bombyx cf.	SMF	6495	12534	1		Atlantic North East	Germany		North Sea	German Bight		D 1990	R/V Senckenberg	15	55.25	4.6675	grab	50 m	fine sand	11 Aug 1990	Türkay, M.	Böggemann, M.
Spiophanes	bombyx cf.	SMF	6501	12540	5		Atlantic North East	Germany		North Sea	German Bight		D 1990	R/V Senckenberg	34	54.667	7.6617	grab	22.5 m	fine sand	13 Aug 1990	Türkay, M.	Böggemann, M.
Spiophanes	bombyx cf.	Private	HH61	23038			Atlantic North East	Germany		North Sea	German Bight					54.3167	7.0								COI and 18S sequenced by Meißner & Blank 2009
Spiophanes	bombyx cf.	ZMH	P-24840	23229	18		Atlantic North East	Germany		North Sea	German Bight					54.3288	6.9950		39.6 m	fine sand	24 Jul 2008		Radashevsky, V.I.	Spiophanes bombyx by Meißner & Blank 2009	Reported by Meißner & Blank 2009
Spiophanes	bombyx cf.	ZMH	P-24841	23230	1		Atlantic North East	Germany		North Sea	German Bight					54.0302	7.0289		32.1 m	fine sand	24 Jul 2008		Radashevsky, V.I.	Spiophanes bombyx by Meißner & Blank 2009	Reported by Meißner & Blank 2009
Spiophanes	bombyx cf.	ZMH	P-24842	23231	1		Atlantic North East	Germany		North Sea	German Bight					53.6864	6.4978		19.3 m	medium sand	23 Jul 2008		Radashevsky, V.I.	Spiophanes bombyx by Meißner & Blank 2009	Reported by Meißner & Blank 2009
Spiophanes	bombyx cf.	ZMH	P-24843	23232	1		Atlantic North East	Germany		North Sea	German Bight					53.7124	6.4416		22.2 m	medium sand	23 Jul 2008		Radashevsky, V.I.	Spiophanes bombyx by Meißner & Blank 2009	Reported by Meißner & Blank 2009
Spiophanes	bombyx cf.	ZMH	P-24844	23233	4		Atlantic North East	Germany		North Sea	German Bight					53.6935	6.4973		23.9 m	medium sand	23 Jul 2008		Radashevsky, V.I.	Spiophanes bombyx by Meißner & Blank 2009	Reported by Meißner & Blank 2009
Spiophanes	bombyx cf.	SMF	6480	12519	3		Atlantic North East	Germany		North Sea	German Bight	Entenschnabel Nord		R/V Senckenberg	D-4 Ku	55.7822	3.8730	beamtrawl	48.4 m	fine sand	10 Aug 1990	Türkay, M.	Böggemann, M.-Meißner, K.
Spiophanes	bombyx cf.	SMF	6497	12536	5		Atlantic North East	Germany		North Sea	German Bight	Entenschnabel Süd	D 1990	R/V Senckenberg	13	55.3833	4.5492	grab	47.3-48.1 m	fine sand	11 Aug 1990	Türkay, M.	Böggemann, M.-Meißner, K.
Spiophanes	bombyx cf.	SMF	6508	12547	80		Atlantic North East	Germany		North Sea	German Bight	Großer Knechtsand, Cuxhaven	Knechtsand 1968			53.87	8.72				1968	Dörjes, J.	Böggemann, M.		Coordinates collected from GoogleEarth by VIR
Spiophanes	bombyx cf.	SMF	6499	12538	1		Atlantic North East	Germany		North Sea	German Bight	NE Nordschillgrund		R/V Senckenberg	D-22 Ku	55.4512	5.7083	beamtrawl	51.4 m	muddy sand	11 Aug 1990	Türkay, M.	Böggemann, M.
Spiophanes	bombyx cf.	SMF	6477	12516	1		Atlantic North East	Germany		North Sea	German Bight	Nordschillgrund	D 1990	R/V Senckenberg	16	55.2578	4.9750	grab	45.5 m	fine sand	10 Aug 1990	Türkay, M.	Böggemann, M.
Spiophanes	bombyx cf.	SMF	6552	12591	5		Atlantic North East	Germany		North Sea	German Bight	Baltrum	Baltrum 1980		9	53.7737	7.3950	grab	8.6 m		14 Apr 1980	Dörjes, J.	Böggemann, M.
Spiophanes	bombyx cf.	SMF	6553	12592	3		Atlantic North East	Germany		North Sea	German Bight	Baltrum	Baltrum 1980		5	53.7650	7.39	grab	4.9 m		14 Apr 1980	Dörjes, J.	Böggemann, M.
Spiophanes	bombyx cf.	SMF	6554	12593	42		Atlantic North East	Germany		North Sea	German Bight	Baltrum	Baltrum 1980		8	53.7707	7.3947	grab	7.6 m		14 Apr 1980	Dörjes, J.	Böggemann, M.
Spiophanes	bombyx cf.	SMF	6555	12594	26		Atlantic North East	Germany		North Sea	German Bight	Baltrum	Baltrum 1980		10	53.7767	7.396	grab	9.4 m		14 Apr 1980	Dörjes, J.	Böggemann, M.
Spiophanes	bombyx cf.	SMF	6556	12595	29		Atlantic North East	Germany		North Sea	German Bight	Baltrum	Baltrum 1980		11	53.7830	7.3997	grab	11.3 m		14 Apr 1980	Dörjes, J.	Böggemann, M.
Spiophanes	bombyx cf.	SMF	6557	12596	1		Atlantic North East	Germany		North Sea	German Bight	Baltrum	Baltrum 1980		2	53.7437	7.4017	grab	19 m		14 Apr 1980	Dörjes, J.	Böggemann, M.
Spiophanes	bombyx cf.	SMF	6558	12597	15		Atlantic North East	Germany		North Sea	German Bight	Baltrum	Baltrum 1980		7	53.7680	7.39	grab	5.8 m		14 Apr 1980	Dörjes, J.	Böggemann, M.
Spiophanes	bombyx cf.	SMF	6559	12598	19		Atlantic North East	Germany		North Sea	German Bight	Baltrum	Baltrum 1980		4	53.76	7.39	grab	4 m		14 Apr 1980	Dörjes, J.	Böggemann, M.
Spiophanes	bombyx cf.	SMF	6560	12599	1		Atlantic North East	Germany		North Sea	German Bight	Baltrum	Baltrum 1980		6	53.7680	7.39	grab	5.8 m		14 Apr 1980	Dörjes, J.	Böggemann, M.
Spiophanes	bombyx cf.	SMF	6561	12600	15		Atlantic North East	Germany		North Sea	German Bight	Baltrum	Baltrum 1980		12	53.7730	7.3822	grab	13.2 m		14 Apr 1980	Dörjes, J.	Böggemann, M.
Spiophanes	bombyx cf.	SMF	6562	12601	4		Atlantic North East	Germany		North Sea	German Bight	Baltrum	Baltrum 1980		13	53.7983	7.3933	grab	15.1 m		14 Apr 1980	Dörjes, J.	Böggemann, M.
Spiophanes	bombyx cf.	SMF	6563	12602	23		Atlantic North East	Germany		North Sea	German Bight	Borkum	Borkum-Riff 1967		6	53.8880	6.7082	grab	23 m	fine sand	1 Aug 1967	Dörjes, J.	Böggemann, M.
Spiophanes	bombyx cf.	SMF	6564	12603	71		Atlantic North East	Germany		North Sea	German Bight	Borkum	Borkum-Riff 1967		5	53.8933	6.7580	grab	28 m	fine sand	1 Aug 1967	Dörjes, J.	Böggemann, M.
Spiophanes	bombyx cf.	SMF	6565	12604	2		Atlantic North East	Germany		North Sea	German Bight	Borkum	Borkum-Riff 1967		3	53.9007	6.85	grab	26 m	medium sand	1 Aug 1967	Dörjes, J.	Böggemann, M.
Spiophanes	bombyx cf.	SMF	6566	12605	41		Atlantic North East	Germany		North Sea	German Bight	Borkum	Borkum-Riff 1967		7	53.8813	6.6618	grab	22 m	fine sand	2 Aug 1967	Dörjes, J.	Böggemann, M.
Spiophanes	bombyx cf.	SMF	6567	12606	2		Atlantic North East	Germany		North Sea	German Bight	Borkum	Borkum-Riff 1967		17	53.7912	6.2718	grab	33 m	muddy sand	2 Aug 1967	Dörjes, J.	Böggemann, M.
Spiophanes	bombyx cf.	SMF	6568	12607	1		Atlantic North East	Germany		North Sea	German Bight	Borkum	Borkum-Riff 1967		16	53.8013	6.3050	grab	31 m	muddy sand	2 Aug 1967	Dörjes, J.	Böggemann, M.
Spiophanes	bombyx cf.	SMF	6569	12608	7		Atlantic North East	Germany		North Sea	German Bight	Borkum	Borkum-Riff 1967		8	53.8750	6.6033	grab	26 m	fine sand	2 Aug 1967	Dörjes, J.	Böggemann, M.
Spiophanes	bombyx cf.	SMF	6570	12609	11		Atlantic North East	Germany		North Sea	German Bight	Borkum	Borkum-Riff 1967		14	53.8223	6.3750	grab	29 m	muddy sand	2 Aug 1967	Dörjes, J.	Böggemann, M.
Spiophanes	bombyx cf.	SMF	6571	12610	176		Atlantic North East	Germany		North Sea	German Bight	Borkum	Borkum-Riff 1967		12	53.8417	6.4530	grab	27 m	muddy sand	2 Aug 1967	Dörjes, J.	Böggemann, M.
Spiophanes	bombyx cf.	SMF	6572	12611	97		Atlantic North East	Germany		North Sea	German Bight	Borkum	Borkum-Riff 1967		10	53.8583	6.5355	grab	25 m	muddy sand	2 Aug 1967	Dörjes, J.	Böggemann, M.
Spiophanes	bombyx cf.	SMF	6573	12612	52		Atlantic North East	Germany		North Sea	German Bight	Borkum	Borkum-Riff 1967		13	53.8322	6.4153	grab	29 m	muddy sand	2 Aug 1967	Dörjes, J.	Böggemann, M.
Spiophanes	bombyx cf.	SMF	6574	12613	38		Atlantic North East	Germany		North Sea	German Bight	Borkum	Borkum-Riff 1967		11	53.85	6.4933	grab	24 m	fine sand	2 Aug 1967	Dörjes, J.	Böggemann, M.
Spiophanes	bombyx cf.	SMF	6575	12614	40		Atlantic North East	Germany		North Sea	German Bight	Borkum	Borkum-Riff 1967		9	53.8667	6.5767	grab	24 m	fine sand	2 Aug 1967	Dörjes, J.	Böggemann, M.
Spiophanes	bombyx cf.	SMF	6576	12615	3		Atlantic North East	Germany		North Sea	German Bight	Borkum	Borkum-Riff 1968		41	53.7825	6.6850	grab	18 m	coarse sand	23 Apr 1968	Dörjes, J.	Böggemann, M. & Meißner, K.
Spiophanes	bombyx cf.	SMF	6577	12616	3		Atlantic North East	Germany		North Sea	German Bight	Borkum	Borkum-Riff 1968		42	53.7743	6.74	grab	19 m	coarse sand	23 Apr 1968	Dörjes, J.	Böggemann, M.
Spiophanes	bombyx cf.	SMF	6578	12617	1		Atlantic North East	Germany		North Sea	German Bight	Borkum	Borkum-Riff 1968		23	53.9768	6.4985	grab	27 m	fine sand	22 Apr 1968	Dörjes, J.	Böggemann, M.
Spiophanes	bombyx cf.	SMF	6579	12618	2		Atlantic North East	Germany		North Sea	German Bight	Borkum	Borkum-Riff 1969		60	53.8758	6.8818	grab	22 m	fine sand	9 Sep 1969	Dörjes, J.	Böggemann, M.
Spiophanes	bombyx cf.	SMF	6580	12619	13		Atlantic North East	Germany		North Sea	German Bight	Borkum	Borkum-Riff 1969		61	53.8683	6.7157	grab	26 m	fine sand	9 Sep 1969	Dörjes, J.	Böggemann, M.
Spiophanes	bombyx cf.	SMF	6581	12620	7		Atlantic North East	Germany		North Sea	German Bight	Borkum	Borkum-Riff 1969		64	53.97	6.4672	grab	26 m	medium sand	10 Sep 1969	Dörjes, J.	Böggemann, M.
Spiophanes	bombyx cf.	SMF	6582	12621	9		Atlantic North East	Germany		North Sea	German Bight	Borkum	Borkum-Riff 1969		72	53.8550	6.3353	grab	29 m	fine sand	10 Sep 1969	Dörjes, J.	Böggemann, M.
Spiophanes	bombyx cf.	SMF	6583	12622	39		Atlantic North East	Germany		North Sea	German Bight	Borkum	Borkum-Riff 1969		65	54.0083	6.3750	grab	26 m	fine sand	10 Sep 1969	Dörjes, J.	Böggemann, M.-Meißner, K.
Spiophanes	bombyx cf.	SMF	6584	12623	32		Atlantic North East	Germany		North Sea	German Bight	Borkum	Borkum-Riff 1969		66	54.0367	6.27	grab	31 m	muddy sand	10 Sep 1969	Dörjes, J.	Böggemann, M.
Spiophanes	bombyx cf.	SMF	6585	12624	4		Atlantic North East	Germany		North Sea	German Bight	Borkum	Borkum-Riff 1969		76	53.7325	6.3107	grab	22 m	coarse sand with gravel	10 Sep 1969	Dörjes, J.	Böggemann, M.
Spiophanes	bombyx cf.	SMF	6586	12625	4		Atlantic North East	Germany		North Sea	German Bight	Borkum	Borkum-Riff 1969		75	53.7660	6.27	grab	27 m	medium sand	10 Sep 1969	Dörjes, J.	Böggemann, M.
Spiophanes	bombyx cf.	SMF	6587	12626	1		Atlantic North East	Germany		North Sea	German Bight	Borkum	Borkum-Riff 1969		71	53.8823	6.3063	grab	28 m	medium sand	10 Sep 1969	Dörjes, J.	Böggemann, M.
Spiophanes	bombyx cf.	SMF	6588	12627	13		Atlantic North East	Germany		North Sea	German Bight	Borkum	Borkum-Riff 1969		68	53.9850	6.1870	grab	30 m	medium sand	10 Sep 1969	Dörjes, J.	Böggemann, M.-Meißner, K.
Spiophanes	bombyx cf.	SMF	6589	12628	2		Atlantic North East	Germany		North Sea	German Bight	Borkum	Borkum-Riff 1969		69	53.9517	6.2288	grab	27 m	medium sand	10 Sep 1969	Dörjes, J.	Böggemann, M.
Spiophanes	bombyx cf.	SMF	6590	12629	7		Atlantic North East	Germany		North Sea	German Bight	Borkum	Borkum-Riff 1969		67	54.0250	6.1283	grab	30 m	medium sand	10 Sep 1969	Dörjes, J.	Böggemann, M.
Spiophanes	bombyx cf.	SMF	6591	12630	1		Atlantic North East	Germany		North Sea	German Bight	Borkum	Borkum-Riff 1969		74	53.7742	6.3528	grab	25 m	medium sand	10 Sep 1969	Dörjes, J.	Böggemann, M.
Spiophanes	bombyx cf.	SMF	6592	12631	25		Atlantic North East	Germany		North Sea	German Bight	Borkum	Borkum-Riff 1969		63	53.9043	6.5467	grab	28 m	fine sand	10 Sep 1969	Dörjes, J.	Böggemann, M.
Spiophanes	bombyx cf.	SMF	6593	12632	11		Atlantic North East	Germany		North Sea	German Bight	Borkum	Borkum-Riff 1969		77	53.7417	6.4250	grab	26 m	coarse sand with gravel	10 Sep 1969	Dörjes, J.	Böggemann, M.
Spiophanes	bombyx cf.	SMF	6594	12633	15		Atlantic North East	Germany		North Sea	German Bight	Borkum	Borkum-Riff 1970		1	54.07	6.3967	grab	32 m	fine sand	23 Jun 1970	Dörjes, J.	Böggemann, M.-Meißner, K.
Spiophanes	bombyx cf.	SMF	6595	12634	5		Atlantic North East	Germany		North Sea	German Bight	Borkum	Borkum-Riff 1970		2	54.0392	6.3983	grab	30 m	fine sand	23 Jun 1970	Dörjes, J.	Böggemann, M.
Spiophanes	bombyx cf.	SMF	6596	12635	4		Atlantic North East	Germany		North Sea	German Bight	Borkum	Borkum-Riff 1970		6	53.9390	6.4417	grab	27 m	fine sand	23 Jun 1970	Dörjes, J.	Böggemann, M.
Spiophanes	bombyx cf.	SMF	6597	12636	9		Atlantic North East	Germany		North Sea	German Bight	Borkum	Borkum-Riff 1970		9	53.8583	6.5037	grab	27 m	medium+fine sand	23 Jun 1970	Dörjes, J.	Böggemann, M.
Spiophanes	bombyx cf.	SMF	6598	12637	4		Atlantic North East	Germany		North Sea	German Bight	Borkum	Borkum-Riff 1970		14	53.8092	6.7787	grab	19 m	fine sand	23 Jun 1970	Dörjes, J.	Böggemann, M.
Spiophanes	bombyx cf.	SMF	6599	12638	2		Atlantic North East	Germany		North Sea	German Bight	Borkum	Borkum-Riff 1970		7	53.9073	6.4680	grab	27 m	fine sand	23 Jun 1970	Dörjes, J.	Böggemann, M.
Spiophanes	bombyx cf.	SMF	6600	12639	1		Atlantic North East	Germany		North Sea	German Bight	Borkum	Borkum-Riff 1970		5	53.9480	6.3530	grab	29 m	fine sand	23 Jun 1970	Dörjes, J.	Böggemann, M.
Spiophanes	bombyx cf.	SMF	6601	12640	1		Atlantic North East	Germany		North Sea	German Bight	Borkum	Borkum-Riff 1970		3	54.0058	6.3877	grab	29 m	sand	23 Jun 1970	Dörjes, J.	Böggemann, M.
Spiophanes	bombyx cf.	SMF	6602	12641	6		Atlantic North East	Germany		North Sea	German Bight	Borkum	Borkum-Riff 1970		11	53.8387	6.5547	grab	23 m	fine sand	23 Jun 1970	Dörjes, J.	Böggemann, M.
Spiophanes	bombyx cf.	SMF	6603	12642	17		Atlantic North East	Germany		North Sea	German Bight	Borkum	Borkum-Riff 1970		13	53.8170	6.6850	grab	23 m	fine sand	23 Jun 1970	Dörjes, J.	Böggemann, M.
Spiophanes	bombyx cf.	SMF	6604	12643	1		Atlantic North East	Germany		North Sea	German Bight	Borkum	Borkum-Riff 1972		8	53.7808	6.3828	grab	22 m	medium+coarse sand	2 Aug 1972	Dörjes, J.	Böggemann, M.
Spiophanes	bombyx cf.	SMF	6605	12644	5		Atlantic North East	Germany		North Sea	German Bight	Borkum	Borkum-Riff 1972		6	53.8470	6.3780	grab	24.5 m	sand	2 Aug 1972	Dörjes, J.	Böggemann, M.
Spiophanes	bombyx cf.	SMF	6606	12645	1		Atlantic North East	Germany		North Sea	German Bight	Borkum	Borkum-Riff 1972		7	53.8137	6.3833	grab	27 m	fine sand	2 Aug 1972	Dörjes, J.	Böggemann, M.
Spiophanes	bombyx cf.	SMF	6607	12646	1		Atlantic North East	Germany		North Sea	German Bight	Borkum	Borkum-Riff 1972		3	53.9305	6.4728	grab	26 m	fine sand	2 Aug 1972	Dörjes, J.	Böggemann, M.
Spiophanes	bombyx cf.	SMF	6608	12647	2		Atlantic North East	Germany		North Sea	German Bight	Borkum	Borkum-Riff 1972		4	53.905	6.4353	grab	25 m	sand	2 Aug 1972	Dörjes, J.	Böggemann, M.
Spiophanes	bombyx cf.	SMF	6609	12648	2		Atlantic North East	Germany		North Sea	German Bight	Borkum	Borkum-Riff 1972		1	53.948	6.58	grab	24 m	fine sand	2 Aug 1972	Dörjes, J.	Böggemann, M.
Spiophanes	bombyx cf.	SMF	6610	12649	4		Atlantic North East	Germany		North Sea	German Bight	Borkum	Borkum-Riff 1972		2	53.9445	6.5240	grab	27 m	fine sand	2 Aug 1972	Dörjes, J.	Böggemann, M.
Spiophanes	bombyx cf.	SMF	6506	12545	10		Atlantic North East	Germany		North Sea	German Bight	Deutsche Bucht	D 1990	R/V Senckenberg	28	55.1160	7.2263	grab	24.4 m	fine sand	12 Aug 1990	Türkay, M.	Böggemann, M.
Spiophanes	bombyx cf.	SMF	6488	12527	9		Atlantic North East	Germany		North Sea	German Bight	E Nordschillgrund	D 1990	R/V Senckenberg	21	55.1667	5.555	grab	44.4 m	fine sand	11 Aug 1990	Türkay, M.	Böggemann, M.
Spiophanes	bombyx cf.	SMF	6476	12515	2		Atlantic North East	Germany		North Sea	German Bight	Entenschnabel Nord	D 1990	R/V Senckenberg	1	55.9	3.46	grab	65 m		10 Aug 1990	Türkay, M.	Böggemann, M.-Meißner, K.
Spiophanes	bombyx cf.	SMF	6479	12518	1		Atlantic North East	Germany		North Sea	German Bight	Entenschnabel Nord		R/V Senckenberg	D-3 Ku	55.8358	3.66	beamtrawl	49.1 m		10 Aug 1990	Türkay, M.	Böggemann, M.
Spiophanes	bombyx cf.	SMF	6485	12524	1		Atlantic North East	Germany		North Sea	German Bight	Entenschnabel Nord	D 1990	R/V Senckenberg	5	55.6420	3.7367	ES oben	43 m	muddy sand	11 Aug 1990	Türkay, M.	Böggemann, M.
Spiophanes	bombyx cf.	SMF	6486	12525	38		Atlantic North East	Germany		North Sea	German Bight	Entenschnabel Nord	D 1990	R/V Senckenberg	7	55.6492	4.1337	grab	37.8 m	fine sand	11 Aug 1990	Türkay, M.	Böggemann, M.
Spiophanes	bombyx cf.	SMF	6487	12526	15		Atlantic North East	Germany		North Sea	German Bight	Entenschnabel Nord	D 1990	R/V Senckenberg	6	55.5825	3.9993	grab	35.3 m	fine sand	11 Aug 1990	Türkay, M.	Böggemann, M.
Spiophanes	bombyx cf.	SMF	6489	12528	44		Atlantic North East	Germany		North Sea	German Bight	Entenschnabel Nord	D 1990	R/V Senckenberg	5	55.6743	3.7035	grab	41.7 m	muddy sand	11 Aug 1990	Türkay, M.	Böggemann, M.
Spiophanes	bombyx cf.	SMF	6482	12521	2		Atlantic North East	Germany		North Sea	German Bight	Entenschnabel Süd		R/V Senckenberg	D-13 Ku	55.3833	4.5492	beamtrawl	48 m	fine sand	11 Aug 1990	Türkay, M.	Böggemann, M.
Spiophanes	bombyx cf.	SMF	6492	12531	6		Atlantic North East	Germany		North Sea	German Bight	Entenschnabel Süd	D 1990	R/V Senckenberg	12	55.3417	4.3842	grab	48.1 m	fine sand	11 Aug 1990	Türkay, M.	Böggemann, M.
Spiophanes	bombyx cf.	MIMB	27205	17944	20		Atlantic North East	Germany		North Sea	German Bight	entrance of the Koenigshafen, Sylt Is.				55.034	8.45		3-5 m		2012	Lackschewitz, D.	Lackschewitz, D.
Spiophanes	bombyx cf.	SMF	6526	12565	11		Atlantic North East	Germany		North Sea	German Bight	Juist	Juist 1980		10	53.7433	6.9935	grab	13 m		13 Mar 1980	Dörjes, J.	Böggemann, M.
Spiophanes	bombyx cf.	SMF	6527	12566	8		Atlantic North East	Germany		North Sea	German Bight	Juist	Juist 1980		2	53.6910	6.9930	grab	3.5 m		13 Mar 1980	Dörjes, J.	Böggemann, M.-Meißner, K.
Spiophanes	bombyx cf.	SMF	6528	12567	50		Atlantic North East	Germany		North Sea	German Bight	Juist	Juist 1980		6	53.7150	6.9933	grab	7.7 m		13 Mar 1980	Dörjes, J.	Böggemann, M.-Meißner, K.
Spiophanes	bombyx cf.	SMF	6529	12568	1		Atlantic North East	Germany		North Sea	German Bight	Juist	Juist 1980		1	53.6877	6.9933	grab	1.9 m	fine sand	13 Mar 1980	Dörjes, J.	Böggemann, M.
Spiophanes	bombyx cf.	SMF	6530	12569	3		Atlantic North East	Germany		North Sea	German Bight	Juist	Juist 1980		3	53.6932	6.9912	grab	4.7 m		13 Mar 1980	Dörjes, J.	Böggemann, M.
Spiophanes	bombyx cf.	SMF	6531	12570	1		Atlantic North East	Germany		North Sea	German Bight	Juist	Juist 1980		12	53.7595	6.9935	grab	16.9 m		13 Mar 1980	Dörjes, J.	Böggemann, M.
Spiophanes	bombyx cf.	SMF	6532	12571	4		Atlantic North East	Germany		North Sea	German Bight	Juist	Juist 1980		4	53.6983	6.9915	grab	5.8 m		13 Mar 1980	Dörjes, J.	Böggemann, M.
Spiophanes	bombyx cf.	SMF	6533	12572	21		Atlantic North East	Germany		North Sea	German Bight	Juist	Juist 1980		5	53.7033	6.9920	grab	6.7 m		13 Mar 1980	Dörjes, J.	Böggemann, M.
Spiophanes	bombyx cf.	SMF	6534	12573	3		Atlantic North East	Germany		North Sea	German Bight	Langeoog	Langeoog 1980		10	53.8	7.5233	grab	14 m	silty sand	17 Mar 1980	Dörjes, J.	Böggemann, M.
Spiophanes	bombyx cf.	SMF	6535	12574	122		Atlantic North East	Germany		North Sea	German Bight	Langeoog	Langeoog 1980		5	53.7820	7.5360	grab	7.2 m	silty sand	17 Mar 1980	Dörjes, J.	Böggemann, M.
Spiophanes	bombyx cf.	SMF	6536	12575	121		Atlantic North East	Germany		North Sea	German Bight	Langeoog	Langeoog 1980		3	53.7763	7.5403	grab	5.1 m	fine sand	17 Mar 1980	Dörjes, J.	Böggemann, M.
Spiophanes	bombyx cf.	SMF	6537	12576	33		Atlantic North East	Germany		North Sea	German Bight	Langeoog	Langeoog 1980		11	53.8213	7.51	grab	15.9 m		17 Mar 1980	Dörjes, J.	Böggemann, M.
Spiophanes	bombyx cf.	SMF	6538	12577	21		Atlantic North East	Germany		North Sea	German Bight	Langeoog	Langeoog 1980		1	53.767	7.5437	grab	2.9 m	medium & fine sand	17 Mar 1980	Dörjes, J.	Böggemann, M.-Meißner, K.
Spiophanes	bombyx cf.	SMF	6539	12578	43		Atlantic North East	Germany		North Sea	German Bight	Langeoog	Langeoog 1980		6	53.7845	7.5333	grab	8.2 m	silty sand	17 Mar 1980	Dörjes, J.	Böggemann, M.
Spiophanes	bombyx cf.	SMF	6540	12579	21		Atlantic North East	Germany		North Sea	German Bight	Langeoog	Langeoog 1980		9	53.7975	7.5267	grab	12.1 m	silty sand	17 Mar 1980	Dörjes, J.	Böggemann, M.
Spiophanes	bombyx cf.	SMF	6541	12580	18		Atlantic North East	Germany		North Sea	German Bight	Langeoog	Langeoog 1980		4	53.7798	7.5373	grab	6 m	fine sand	17 Mar 1980	Dörjes, J.	Böggemann, M.
Spiophanes	bombyx cf.	SMF	6542	12581	16		Atlantic North East	Germany		North Sea	German Bight	Langeoog	Langeoog 1980		2	53.7697	7.5428	grab	4.1 m	fine sand	17 Mar 1980	Dörjes, J.	Böggemann, M.
Spiophanes	bombyx cf.	SMF	6543	12582	85		Atlantic North East	Germany		North Sea	German Bight	Langeoog	Langeoog 1967			53.74	7.52				1967	Dörjes, J.	Böggemann, M.		Coordinates collected from GoogleEarth by VIR
Spiophanes	bombyx cf.	SMF	6504	12543	5		Atlantic North East	Germany		North Sea	German Bight	N Weiße Bank	D 1990	R/V Senckenberg	26	55.1667	6.7	grab	40-43.4 m	fine sand	12 Aug 1990	Türkay, M.	Böggemann, M.
Spiophanes	bombyx cf.	SMF	6507	12546	2		Atlantic North East	Germany		North Sea	German Bight	N Weiße Bank	D 1990	R/V Senckenberg	25	55.2850	6.7167	grab	41.3-42.2 m	fine sand	12 Aug 1990	Türkay, M.	Böggemann, M.
Spiophanes	bombyx cf.	SMF	6498	12537	4		Atlantic North East	Germany		North Sea	German Bight	NE Nordschillgrund	D 1990	R/V Senckenberg	22	55.4512	5.7083	grab	51.4 m	muddy sand	11 Aug 1990	Türkay, M.	Böggemann, M.
Spiophanes	bombyx cf.	SMF	6505	12544	1		Atlantic North East	Germany		North Sea	German Bight	near Sylt	D 1990	R/V Senckenberg	31	55.0017	8.1433	grab	15.8 m	fine sand	12 Aug 1990	Türkay, M.	Böggemann, M.
Spiophanes	bombyx cf.	SMF	6484	12523	4		Atlantic North East	Germany		North Sea	German Bight	Nordschillgrund	D 1990	R/V Senckenberg	18	55.0747	5.0843	ES unten	41.6 m	fine sand	11 Aug 1990	Türkay, M.	Böggemann, M.
Spiophanes	bombyx cf.	SMF	6490	12529	22		Atlantic North East	Germany		North Sea	German Bight	Nordschillgrund	D 1990	R/V Senckenberg	18	55.0833	5.0763	grab	41.6 m	fine sand	11 Aug 1990	Türkay, M.	Böggemann, M.
Spiophanes	bombyx cf.	SMF	6493	12532	42		Atlantic North East	Germany		North Sea	German Bight	Nordschillgrund	D 1990	R/V Senckenberg	19	55.1665	5.2592	grab	42.3 m	fine sand	11 Aug 1990	Türkay, M.	Böggemann, M.
Spiophanes	bombyx cf.	SMF	6496	12535	22		Atlantic North East	Germany		North Sea	German Bight	Nordschillgrund	D 1990	R/V Senckenberg	17	55.1333	4.8093	grab	42.5 m	fine sand	11 Aug 1990	Türkay, M.	Böggemann, M.
Spiophanes	bombyx cf.	SMF	6500	12539	1		Atlantic North East	Germany		North Sea	German Bight	Nordschillgrund		R/V Senckenberg	D-17 Ku	55.1333	4.8093	beamtrawl	42.5 m	fine sand	11 Aug 1990	Türkay, M.	Böggemann, M.
Spiophanes	bombyx cf.	SMF	6503	12542	4		Atlantic North East	Germany		North Sea	German Bight	NW Sylt	D 1990	R/V Senckenberg	30	55.1170	7.8528	grab	20.6 m	sand	12 Aug 1990	Türkay, M.	Böggemann, M.
Spiophanes	bombyx cf.	SMF	5382	12200	142		Atlantic North East	Germany		North Sea	German Bight	S Helgoland Is., beim Seezeichen P12	Seezeichen P12 1980		2	53.9865	7.83				23 Jul 1980	Dörjes, J.	Böggemann, M.
Spiophanes	bombyx cf.	SMF	6509	12548	610		Atlantic North East	Germany		North Sea	German Bight	S Helgoland Is., beim Seezeichen P12	Seezeichen P12 1980		1	53.9865	7.83				23 Jul 1980	Dörjes, J.	Böggemann, M.
Spiophanes	bombyx cf.	SMF	6510	12549	5		Atlantic North East	Germany		North Sea	German Bight	S Helgoland Is., beim Seezeichen P12	Seezeichen P12 1980		3	53.9865	7.83				23 Jul 1980	Dörjes, J.	Böggemann, M.
Spiophanes	bombyx cf.	SMF	6511	12550	70		Atlantic North East	Germany		North Sea	German Bight	S Helgoland Is., beim Seezeichen P12	Seezeichen P12 1980		4	53.9865	7.83				23 Jul 1980	Dörjes, J.	Böggemann, M.
Spiophanes	bombyx cf.	SMF	6512	12551	36		Atlantic North East	Germany		North Sea	German Bight	S Helgoland Is., beim Seezeichen P12	Seezeichen P12 1981		4 (Teil 2)	53.9865	7.83				23 Jul 1981	Dörjes, J.	Böggemann, M.
Spiophanes	bombyx cf.	SMF	6513	12552	1		Atlantic North East	Germany		North Sea	German Bight	S Helgoland Is., beim Seezeichen P12	Seezeichen P12 1975		3	53.9865	7.83				7 Jun 1975	Dörjes, J.	Böggemann, M.
Spiophanes	bombyx cf.	SMF	6514	12553	3		Atlantic North East	Germany		North Sea	German Bight	S Helgoland Is., beim Seezeichen P12	Seezeichen P12 1975		4	53.9865	7.83				7 Jun 1975	Dörjes, J.	Böggemann, M.
Spiophanes	bombyx cf.	SMF	6515	12554	3		Atlantic North East	Germany		North Sea	German Bight	S Helgoland Is., beim Seezeichen P12	Seezeichen P12 1975		1	53.9865	7.83				9 Jun 1975	Dörjes, J.	Böggemann, M.
Spiophanes	bombyx cf.	SMF	6478	12517			Atlantic North East	Germany		North Sea	German Bight	Schwanzende Doggerbank		R/V Senckenberg	D-9 Ku	55.5420	4.5020	beamtrawl	33.3 m	fine sand	10 Aug 1990	Türkay, M.	Böggemann, M.
Spiophanes	bombyx cf.	SMF	6481	12520	1		Atlantic North East	Germany		North Sea	German Bight	SE Deutsche Bucht	D 1990	R/V Senckenberg	11	55.4647	4.1417	beamtrawl	31.6 m	fine sand	11 Aug 1990	Türkay, M.	Böggemann, M.
Spiophanes	bombyx cf.	SMF	6483	12522	1		Atlantic North East	Germany		North Sea	German Bight	SE Deutsche Bucht	D 1990	R/V Senckenberg	11	55.4462	4.1683	ES unten	31.6 m	fine sand	11 Aug 1990	Türkay, M.	Böggemann, M.
Spiophanes	bombyx cf.	SMF	6494	12533	104		Atlantic North East	Germany		North Sea	German Bight	SE Deutsche Bucht	D 1990	R/V Senckenberg	11	55.4647	4.1417	grab	31.6 m	fine sand	11 Aug 1990	Türkay, M.	Böggemann, M.
Spiophanes	bombyx cf.	SMF	6544	12583	5		Atlantic North East	Germany		North Sea	German Bight	Spiekeroog	Spiekeroog 1980		6	53.8027	7.7327	grab	8 m		6 Mar 1980	Dörjes, J.	Böggemann, M.
Spiophanes	bombyx cf.	SMF	6545	12584	2		Atlantic North East	Germany		North Sea	German Bight	Spiekeroog	Spiekeroog 1980		7	53.8092	7.7303	grab	9 m		6 Mar 1980	Dörjes, J.	Böggemann, M.
Spiophanes	bombyx cf.	SMF	6546	12585	2		Atlantic North East	Germany		North Sea	German Bight	Spiekeroog	Spiekeroog 1980		8	53.8105	7.7292	grab	10 m		6 Mar 1980	Dörjes, J.	Böggemann, M.
Spiophanes	bombyx cf.	SMF	6547	12586	80		Atlantic North East	Germany		North Sea	German Bight	Spiekeroog	Spiekeroog 1980		10	53.8178	7.7263	grab	14 m		6 Mar 1980	Dörjes, J.	Böggemann, M.
Spiophanes	bombyx cf.	SMF	6548	12587	86		Atlantic North East	Germany		North Sea	German Bight	Spiekeroog	Spiekeroog 1980		2	53.7920	7.7373	grab	4 m		6 Mar 1980	Dörjes, J.	Böggemann, M.
Spiophanes	bombyx cf.	SMF	6549	12588	20		Atlantic North East	Germany		North Sea	German Bight	Spiekeroog	Spiekeroog 1980		9	53.8182	7.7262	grab	12 m		6 Mar 1980	Dörjes, J.	Böggemann, M.
Spiophanes	bombyx cf.	SMF	6550	12589	4		Atlantic North East	Germany		North Sea	German Bight	Spiekeroog	Spiekeroog 1980		4	53.8008	7.7338	grab	6 m		6 Mar 1980	Dörjes, J.	Böggemann, M.
Spiophanes	bombyx cf.	SMF	6551	12590	15		Atlantic North East	Germany		North Sea	German Bight	Spiekeroog	Spiekeroog 1980		3	53.7980	7.7348	grab	5 m		6 Mar 1980	Dörjes, J.	Böggemann, M.-Meißner, K.
Spiophanes	bombyx cf.	SMF	6521	12560	4		Atlantic North East	Germany		North Sea	German Bight	Sylt Is.	Sylt?		5	54.96	8.41					Dörjes, J.	Böggemann, M.		Coordinates collected from GoogleEarth by VIR
Spiophanes	bombyx cf.	SMF	6522	12561	4		Atlantic North East	Germany		North Sea	German Bight	Sylt Is.	Sylt?		3	54.96	8.41					Dörjes, J.	Böggemann, M.		Coordinates collected from GoogleEarth by VIR
Spiophanes	bombyx cf.	SMF	6523	12562	22		Atlantic North East	Germany		North Sea	German Bight	Sylt Is.	Sylt?		4	54.96	8.41					Dörjes, J.	Böggemann, M.		Coordinates collected from GoogleEarth by VIR
Spiophanes	bombyx cf.	SMF	6524	12563	4		Atlantic North East	Germany		North Sea	German Bight	Sylt Is.	Sylt?		8	54.96	8.41					Dörjes, J.	Böggemann, M.		Coordinates collected from GoogleEarth by VIR
Spiophanes	bombyx cf.	SMF	6525	12564	4		Atlantic North East	Germany		North Sea	German Bight	Sylt Is.	Sylt?		2	54.96	8.41					Dörjes, J.	Böggemann, M.		Coordinates collected from GoogleEarth by VIR
Spiophanes	bombyx cf.	SMF	6502	12541	15		Atlantic North East	Germany		North Sea	German Bight	W Sylt	D 1990	R/V Senckenberg	33	54.8333	7.6213	grab	21.3 m	fine sand	13 Aug 1990	Türkay, M.	Böggemann, M.
Spiophanes	bombyx cf.	SMF	6516	12555	7		Atlantic North East	Germany		North Sea	German Bight	Wangerooge	Wangerooge 1980		4	53.8050	7.9007	grab	4 m		15 Apr 1980	Dörjes, J.	Böggemann, M.
Spiophanes	bombyx cf.	SMF	6517	12556	4		Atlantic North East	Germany		North Sea	German Bight	Wangerooge	Wangerooge 1980		8a	53.8137	7.8980	grab	10 m		15 Apr 1980	Dörjes, J.	Böggemann, M.
Spiophanes	bombyx cf.	SMF	6518	12557	7		Atlantic North East	Germany		North Sea	German Bight	Wangerooge	Wangerooge 1980		3	53.8008	7.9017	grab	3 m		15 Apr 1980	Dörjes, J.	Böggemann, M.
Spiophanes	bombyx cf.	SMF	6519	12558	2		Atlantic North East	Germany		North Sea	German Bight	Wangerooge	Wangerooge 1980		9	53.8187	7.8968	grab	7.3 m		15 Apr 1980	Dörjes, J.	Böggemann, M.
Spiophanes	bombyx cf.	SMF	6520	12559	1		Atlantic North East	Germany		North Sea	German Bight	Wangerooge	Wangerooge 1980		8	53.8125	7.8982	grab	9 m		15 Apr 1980	Dörjes, J.	Böggemann, M.
Spiophanes	bombyx cf.	IINH	459	8400	6		Atlantic North	Iceland				Hvalfjördur				64.3333	-21.7833		4-29 m	muddy sand	28 Jun 1975		Radashevsky, V.I.
Spiophanes	bombyx cf.	IINH	460	8395	10		Atlantic North	Iceland				Òsar				63.9417	-22.6667		intertidal	mud	26 Apr 1973	Gudmundson, H.	Radashevsky, V.I.
Spiophanes	bombyx cf.	VIR		8397	50+		Atlantic North	Iceland				Selvogsbanki			34	63.6833	-20.6833		46 m	sand	10 Sep 1977		Radashevsky, V.I.
Spiophanes	bombyx cf.	VIR		8440	17		Atlantic North	Iceland				Selvogsbanki			31	63.6283	-20.8017		64 m	sand	10 Sep 1977		Radashevsky, V.I.
Spiophanes	bombyx cf.	VIR		8387	25		Atlantic North	Iceland				Selvogsbanki			36	63.7100	-20.6533		20 m	sand	10 Sep 1977		Radashevsky, V.I.
Spiophanes	bombyx cf.	USNM	1014871	8442	50+		Atlantic North	Iceland				Selvogsbanki			34	63.6833	-20.6833		46 m	sand	10 Sep 1977		Radashevsky, V.I.
Spiophanes	bombyx cf.	USNM	1014872	8435	61		Atlantic North	Iceland				Selvogsbanki			36	63.7100	-20.6533		20 m	sand	10 Sep 1977		Radashevsky, V.I.
Spiophanes	bombyx cf.	USNM	1014873	8464	17		Atlantic North	Iceland				Selvogsbanki			35	63.6967	-20.6667		40 m	sand	10 Sep 1977		Radashevsky, V.I.
Spiophanes	bombyx cf.	USNM	1014874	8460	28		Atlantic North	Iceland				Selvogsbanki			31	63.6283	-20.8017		64 m	sand	10 Sep 1977		Radashevsky, V.I.
Spiophanes	bombyx cf.	USNM	1014875	8455	32		Atlantic North	Iceland				Selvogsbanki			33	63.6650	-20.7000		52 m	sand	10 Sep 1977		Radashevsky, V.I.
Spiophanes	bombyx cf.	IINH	461	8434	1		Atlantic North	Iceland				Selvogsbanki			14	63.3867	-21.0200		113 m	mud	04 Oct 1977		Radashevsky, V.I.
Spiophanes	bombyx cf.	IINH	462	8463	2		Atlantic North	Iceland				Selvogsbanki			17	63.4267	-20.9717		96 m	sand	04 Oct 1977		Radashevsky, V.I.
Spiophanes	bombyx cf.	IINH	463	8388	6		Atlantic North	Iceland				Selvogsbanki			25	63.5433	-20.8333		81	sand	04 Oct 1977		Radashevsky, V.I.
Spiophanes	bombyx cf.	IINH	464	8449	2		Atlantic North	Iceland				Selvogsbanki			28	63.5883	-20.7800		77 m	sand	10 Sep 1977		Radashevsky, V.I.
Spiophanes	bombyx cf.	IINH	465	8459	11		Atlantic North	Iceland				Selvogsbanki			29	63.6050	-20.7683		73 m	sand	10 Sep 1977		Radashevsky, V.I.
Spiophanes	bombyx cf.	IINH	466	8437	5		Atlantic North	Iceland				Selvogsbanki			30	63.6183	-20.7500		70 m	sand	04 Oct 1977		Radashevsky, V.I.
Spiophanes	bombyx cf.	IINH	467	8448	59		Atlantic North	Iceland				Selvogsbanki			31	63.6283	-20.8017		64 m	sand	10 Sep 1977		Radashevsky, V.I.
Spiophanes	bombyx cf.	IINH	468	8446	1		Atlantic North	Iceland				Selvogsbanki			32	63.6500	-20.7150		57 m	sand	10 Sep 1977		Radashevsky, V.I.
Spiophanes	bombyx cf.	IINH	469	8325	74		Atlantic North	Iceland				Selvogsbanki			33	63.6650	-20.7000		52 m	sand	10 Sep 1977		Radashevsky, V.I.
Spiophanes	bombyx cf.	IINH	470	8389	32		Atlantic North	Iceland				Selvogsbanki			34	63.6833	-20.6833		46 m	sand	10 Sep 1977		Radashevsky, V.I.
Spiophanes	bombyx cf.	IINH	471	8458	80+		Atlantic North	Iceland				Selvogsbanki			35	63.6967	-20.6667		40 m	sand	10 Sep 1977		Radashevsky, V.I.
Spiophanes	bombyx cf.	IINH	472	8441	16		Atlantic North	Iceland				Selvogsbanki			36	63.7100	-20.6533		20 m	sand	10 Sep 1977		Radashevsky, V.I.
Spiophanes	bombyx cf.	IINH	473	8398	3		Atlantic North	Iceland				Skerjafjördur				64.1333	-22.0000			hard bottom	19 Jun 1975		Radashevsky, V.I.
Spiophanes	bombyx cf.	MIMB	36699	21159	1		Atlantic North East	Norway		Norwegian Sea			60271 Brǝkstǝdsundet		Ref	64.687	10.5054		61 m		9 Aug 2017	AKVAPLAN-NIVA	Radashevsky, V.I.
Spiophanes	bombyx cf.	MIMB	36700	21275	1		Atlantic North East	Norway		Norwegian Sea			60397 Nørholmen		C4	63.3347	8.26712		75 m		6 Feb 2018	AKVAPLAN-NIVA	Radashevsky, V.I.
Spiophanes	bombyx cf.	MIMB	36701	21291	5		Atlantic North East	Norway		Norwegian Sea			60397 Nørholmen		C6	63.3331	8.27095		81 m		6 Feb 2018	AKVAPLAN-NIVA	Radashevsky, V.I.
Spiophanes	bombyx cf.	ZSRO	P-715	23228	1		Atlantic North East	Norway		Norwegian Sea						60.6165	2.7678		110 m		6 May 1998		Radashevsky, V.I.	Spiophanes bombyx by Meißner & Blank 2009	Reported by Meißner & Blank 2009
Spiophanes	bombyx cf.	AKVAPLAN-NIVA	Reference collection	19630	3		Atlantic North East	Norway		Norwegian Sea			5339 Regionale		1	57.14843	2.77422		73 m		23 May 2011	AKVAPLAN-NIVA	Radashevsky, V.I.
Spiophanes	bombyx cf.	AKVAPLAN-NIVA	Reference collection	19640	1		Atlantic North East	Norway		Norwegian Sea			5339 Eldfisk		5	56.41643	3.21695		75 m		22 May 2011	AKVAPLAN-NIVA	Radashevsky, V.I.
Spiophanes	bombyx cf.	NTNU	25122	21322	1		Atlantic North East	Norway		North Sea		Heimdal (IKU)				59.6667	2.1667		115 m		1 Jan 1984		Radashevsky, V.I.	Malacoceros fuliginosus	Glass 4891
Spiophanes	bombyx cf.	MIMB	28157	19618	1		Atlantic North East	Norway		Norwegian Sea		Kvaløya Is.			4	69.69104	18.8737		intertidal	coarse sand	11 Sep 2015	Radashevsky, V.I. & Sperre, K.H.	Radashevsky, V.I.		Sequenced in the present study
Spiophanes	bombyx cf.	MIMB	28170	8528	5		Atlantic North East	UK	England	English Channel		Dorset, Lyme Bay	LY95A			50.723	-2.934	Day grab			10 Aug 1995	UnicoMarine	Radashevsky, V.I.		Coordinates collected from GoogleEarth by VIR
Spiophanes	bombyx cf.	MIMB	28172	9476	18		Atlantic North East	UK	England	Irish Sea		Liverpool Bay	Z2000			53.46	-3.1	Day grab			1 Oct 2000	UnicoMarine	Radashevsky, V.I.		Coordinates collected from GoogleEarth by VIR
Spiophanes	bombyx cf.	MIMB	28169	9477	6		Atlantic North East	UK	England	Irish Sea		Liverpool Bay Sludge	LBSDG			53.4	-3.4	Day grab			18 Sep 1992	UnicoMarine	Radashevsky, V.I.		Coordinates collected from GoogleEarth by VIR
Spiophanes	bombyx cf.	WS	2365	13492	used in mol analysis		Atlantic North East	UK	England	North Sea		Northumberland		R/V Bernicia	1	55.113	-1.413		55 m	fine sand	19 Nov 2008	Radashevsky, V.I. & Garwood, P.	Radashevsky, V.I.		Sequenced in the present study
Spiophanes	bombyx cf.	MIMB	28171	8529	617		Atlantic North East	UK	England	North Sea		Thames Estuary	THM96			51.5	0.7	Day grab			24 Jul 1996	UnicoMarine	Radashevsky, V.I.		Coordinates collected from GoogleEarth by VIR
Spiophanes	convexus	MNCNM	16.01/18443	23248	11	paratypes	Atlantic North East	Spain	Andalusia			Huelva, River Piedras Mouth				37.2	-7.1167				1988		Delgado-Blas et al.		Described by Delgado-Blas et al. 2019
Spiophanes	convexus	MNCNM	16.01/18444	23247	2	paratypes	Atlantic North East	Spain	Galicia			Pontevedra, N° 10 Meira				42.2833	-8.7167				Jun 1976		Delgado-Blas et al.		Described by Delgado-Blas et al. 2019
Spiophanes	convexus	MNCNM	16.01/18442	23074	1	holotype	Atlantic North East	Spain	Galicia			Pontevedra, N° 9 Meira				42.2833	-8.7167				Jun 1976		Delgado-Blas et al.		Described by Delgado-Blas et al. 2019
Spiophanes	convexus	MNCNM	16.01/379	23225	7		Atlantic North East	Spain	Galicia			Pontevedra, ría de Vigo, Meira				42.285	-8.717						Radashevsky, V.I.	Spiophanes bombyx by Meißner, K.	Reported by Meißner 2005. Coordinates collected from GoogleEarth by VIR
Spiophanes	convexus cf.	MIMB	28155	18567	4		Atlantic North East	France	Brittany		La Manche	Bay of Morlaix		R/V Neomysis	C-3	48.6502	-3.8651	grab	8 m	muddy sand	27 May 2014	Radashevsky, V.I. & Houbin, C.	Radashevsky, V.I.		Sequenced in the present study
Spiophanes	convexus cf.	MIMB	36704	20103	2		Atlantic North East	France	Brittany	English Channel	La Manche	Bay of Morlaix, les Grandes Fourches		R/V Neomysis		48.7057	-3.9339	dredge	30 m	sand	6 Sep 2016	Radashevsky, V.I. & Houbin, C.	Radashevsky, V.I.		Sequenced in the present study
Spiophanes	convexus cf.	SMF	4663	12156	9		Atlantic North East	France	Brittany		La Manche	St.-Efflam	Fiege Roscoff 1994		Rosc-19940317	48.6697	-3.602		1 m		17 Mar 1994	Fiege, D.	Radashevsky, V.I.	Spiophanes bombyx by Fiege, D.-Meißner, K. in 1994
Spiophanes	convexus cf.	SMF	4650	12154	5		Atlantic North East	France	Brittany		La Manche	St.-Michèl-en-Grève	Fiege Roscoff 1994		Rosc-19940312	48.6848	-3.5685		1 m		12 Mar 1994	Fiege, D.	Radashevsky, V.I.	Spiophanes bombyx by Fiege, D.-Meißner, K. in 1994	Coordinates collected from GoogleEarth by VIR
Spiophanes	convexus cf.	Private	Itsastk13-P230	23007	1		Atlantic North East	Spain	Basque Autonomous Community	Bay of Biscay	Basque Country	off San Sebastian			10	43.4588	-2.0803				25 Jun 2013		Radashevsky, V.I.	Spiophanes bombyx by Aylagas et al	COI sequenced by Aylagas et al. 2016. Coordinates collected from GoogleEarth by VIR
Spiophanes	uschakowi			23200	3		Pacific North West	Japan				off Tanegashima Is.				30.6083	130.9		41 m		Jun 1975	Yokouchi, K.	Radashevsky, V.I.	Spiophanes bombyx by Imajima, M.	Reported by Imajima 1991b
Spiophanes	uschakowi			23181	3		Pacific North West	Japan				Tsushima Strait				33.8317	129.4833		100 m		Aug 1968		Radashevsky, V.I.	Spiophanes bombyx by Imajima, M.	Reported by Imajima 1991b
Spiophanes	uschakowi			23182	31		Pacific North West	Japan				Tsushima Strait				33.81	130.045		45 m		Aug 1968		Radashevsky, V.I.	Spiophanes bombyx by Imajima, M.	Reported by Imajima 1991b
Spiophanes	uschakowi			23183	10		Pacific North West	Japan				Tsushima Strait				33.9617	129.1933		105 m		Aug 1968		Radashevsky, V.I.	Spiophanes bombyx by Imajima, M.	Reported by Imajima 1991b
Spiophanes	uschakowi			23184	1		Pacific North West	Japan				Tsushima Strait				34.2933	129.81		110 m		Aug 1968		Radashevsky, V.I.	Spiophanes bombyx by Imajima, M.	Reported by Imajima 1991b
Spiophanes	uschakowi			23185	4		Pacific North West	Japan				Tsushima Strait				34.4183	129.9883		115 m		Aug 1968		Radashevsky, V.I.	Spiophanes bombyx by Imajima, M.	Reported by Imajima 1991b
Spiophanes	uschakowi			23186	1		Pacific North West	Japan				Tsushima Strait				34.02	130.4		60 m		Aug 1968		Radashevsky, V.I.	Spiophanes bombyx by Imajima, M.	Reported by Imajima 1991b
Spiophanes	uschakowi			23091	5		Pacific North West	Japan		Sea of Japan	Hokkaido Island	Ishikari Bay				43.2067	140.8283		16 m		May 1987		Radashevsky, V.I.	Spiophanes bombyx by Imajima, M.	Reported by Imajima 1991b
Spiophanes	uschakowi			23083	2		Pacific North West	Japan		Sea of Japan	Hokkaido Island	Ishikari Bay				43.2833	141.2467		26 m		May 1987		Radashevsky, V.I.	Spiophanes bombyx by Imajima, M.	Reported by Imajima 1991b
Spiophanes	uschakowi			23085	17		Pacific North West	Japan		Sea of Japan	Hokkaido Island	Ishikari Bay				43.2167	141.1667		23 m		May 1987		Radashevsky, V.I.	Spiophanes bombyx by Imajima, M.	Reported by Imajima 1991b
Spiophanes	uschakowi			23086	27		Pacific North West	Japan		Sea of Japan	Hokkaido Island	Ishikari Bay				43.26	141.1367		28 m		May 1987		Radashevsky, V.I.	Spiophanes bombyx by Imajima, M.	Reported by Imajima 1991b
Spiophanes	uschakowi			23087	14		Pacific North West	Japan		Sea of Japan	Hokkaido Island	Ishikari Bay				43.41	141.0583		66 m		May 1987		Radashevsky, V.I.	Spiophanes bombyx by Imajima, M.	Reported by Imajima 1991b
Spiophanes	uschakowi			23088	2		Pacific North West	Japan		Sea of Japan	Hokkaido Island	Ishikari Bay				43.35	140.8567		83 m		May 1987		Radashevsky, V.I.	Spiophanes bombyx by Imajima, M.	Reported by Imajima 1991b
Spiophanes	uschakowi			23090	26		Pacific North West	Japan		Sea of Japan	Hokkaido Island	Ishikari Bay				43.2133	140.805		23 m		May 1987		Radashevsky, V.I.	Spiophanes bombyx by Imajima, M.	Reported by Imajima 1991b
Spiophanes	uschakowi			23082	1		Pacific North West	Japan		Sea of Japan	Hokkaido Island	Ishikari Bay				43.2583	140.8		62-64 m		May 1987		Radashevsky, V.I.	Spiophanes bombyx by Imajima, M.	Reported by Imajima 1991b
Spiophanes	uschakowi			23089	5		Pacific North West	Japan		Sea of Japan	Hokkaido Island	Ishikari Bay				43.2883	140.6883		64 m		May 1987		Radashevsky, V.I.	Spiophanes bombyx by Imajima, M.	Reported by Imajima 1991b
Spiophanes	uschakowi			23084	1		Pacific North West	Japan		Sea of Japan	Hokkaido Island	Ishikari Bay				43.3233	141.18		37 m		May 1987		Radashevsky, V.I.	Spiophanes bombyx by Imajima, M.	Reported by Imajima 1991b
Spiophanes	uschakowi			23075	2		Pacific North West	Japan			Hokkaido Island	off Samani				42.095	142.895		40 m		Jul 1971		Radashevsky, V.I.	Spiophanes bombyx by Imajima, M.	Reported by Imajima 1991b
Spiophanes	uschakowi			23208	7		Pacific North West	Japan		Sea of Okhotsk	Hokkaido Island	Sarufutsu			G33	45.262	142.3498		27 m		11-13 Sep 1991		Radashevsky, V.I.	Spiophanes bombyx by Imajima, M.	Reported by Imajima 1992d
Spiophanes	uschakowi			23210	85		Pacific North West	Japan		Sea of Okhotsk	Hokkaido Island	Sarufutsu			G35	45.296	142.4122		47 m		11-13 Sep 1991		Radashevsky, V.I.	Spiophanes bombyx by Imajima, M.	Reported by Imajima 1992d
Spiophanes	uschakowi			23209	15		Pacific North West	Japan		Sea of Okhotsk	Hokkaido Island	Sarufutsu			G34	45.2807	142.3835		38 m		11-13 Sep 1991		Radashevsky, V.I.	Spiophanes bombyx by Imajima, M.	Reported by Imajima 1992d
Spiophanes	uschakowi			23201	2		Pacific North West	Japan		Sea of Okhotsk	Hokkaido Island	Sarufutsu			B5	45.4	142.2335		28 m		11-13 Sep 1991		Radashevsky, V.I.	Spiophanes bombyx by Imajima, M.	Reported by Imajima 1992d
Spiophanes	uschakowi			23207	1		Pacific North West	Japan		Sea of Okhotsk	Hokkaido Island	Sarufutsu			F31	45.3183	142.3823		45 m		11-13 Sep 1991		Radashevsky, V.I.	Spiophanes bombyx by Imajima, M.	Reported by Imajima 1992d
Spiophanes	uschakowi			23206	427		Pacific North West	Japan		Sea of Okhotsk	Hokkaido Island	Sarufutsu			F29	45.2822	142.3365		28 m		11-13 Sep 1991		Radashevsky, V.I.	Spiophanes bombyx by Imajima, M.	Reported by Imajima 1992d
Spiophanes	uschakowi			23205	1		Pacific North West	Japan		Sea of Okhotsk	Hokkaido Island	Sarufutsu			E25	45.3565	142.3437		41 m		11-13 Sep 1991		Radashevsky, V.I.	Spiophanes bombyx by Imajima, M.	Reported by Imajima 1992d
Spiophanes	uschakowi			23204	2		Pacific North West	Japan		Sea of Okhotsk	Hokkaido Island	Sarufutsu			D14	45.3215	142.2467		22 m		11-13 Sep 1991		Radashevsky, V.I.	Spiophanes bombyx by Imajima, M.	Reported by Imajima 1992d
Spiophanes	uschakowi			23203	4		Pacific North West	Japan		Sea of Okhotsk	Hokkaido Island	Sarufutsu			C10	45.3692	142.2297		21 m		11-13 Sep 1991		Radashevsky, V.I.	Spiophanes bombyx by Imajima, M.	Reported by Imajima 1992d
Spiophanes	uschakowi			23202	182		Pacific North West	Japan		Sea of Okhotsk	Hokkaido Island	Sarufutsu			C7	45.3275	142.222		21 m		11-13 Sep 1991		Radashevsky, V.I.	Spiophanes bombyx by Imajima, M.	Reported by Imajima 1992d
Spiophanes	uschakowi			23080	1		Pacific North West	Japan			Hokkaido Island	Usujiri Bay				41.9386	140.9393		20 m		Jun 1985	Yokouchi, K.	Radashevsky, V.I.	Spiophanes bombyx by Imajima, M.	Reported by Imajima 1991b. Coordinates collected from GoogleEarth by VIR
Spiophanes	uschakowi			23079	4		Pacific North West	Japan			Hokkaido Island	Usujiri Bay				41.9384	140.939		17 m		Jun 1985	Yokouchi, K.	Radashevsky, V.I.	Spiophanes bombyx by Imajima, M.	Reported by Imajima 1991b. Coordinates collected from GoogleEarth by VIR
Spiophanes	uschakowi			23077	3		Pacific North West	Japan			Hokkaido Island	Usujiri Bay				41.9382	140.9386		15 m		Jun 1985	Yokouchi, K.	Radashevsky, V.I.	Spiophanes bombyx by Imajima, M.	Reported by Imajima 1991b. Coordinates collected from GoogleEarth by VIR
Spiophanes	uschakowi			23076	1		Pacific North West	Japan			Hokkaido Island	Usujiri Bay				41.9379	140.9379		12 m		Jun 1985	Yokouchi, K.	Radashevsky, V.I.	Spiophanes bombyx by Imajima, M.	Reported by Imajima 1991b. Coordinates collected from GoogleEarth by VIR
Spiophanes	uschakowi			23081	1		Pacific North West	Japan			Hokkaido Island	Usujiri Bay				41.9388	140.9396		21 m		Jun 1985	Yokouchi, K.	Radashevsky, V.I.	Spiophanes bombyx by Imajima, M.	Reported by Imajima 1991b. Coordinates collected from GoogleEarth by VIR
Spiophanes	uschakowi			23107	3		Pacific North West	Japan			Honshu Island	Boso Peninsula, off Shirahama			KT-76-16	34.8583	139.93		93 m		Sep 1976		Radashevsky, V.I.	Spiophanes bombyx by Imajima, M.	Reported by Imajima 1991b
Spiophanes	uschakowi			23106	4		Pacific North West	Japan			Honshu Island	Kamaishi Bay				39.2634	141.905		29 m		Nov 1974		Radashevsky, V.I.	Spiophanes bombyx by Imajima, M.	Reported by Imajima 1991b. Coordinates collected from GoogleEarth by VIR
Spiophanes	uschakowi			23103	8		Pacific North West	Japan			Honshu Island	Kamaishi Bay				39.2645	141.9036		22 m		Nov 1973		Radashevsky, V.I.	Spiophanes bombyx by Imajima, M.	Reported by Imajima 1991b. Coordinates collected from GoogleEarth by VIR
Spiophanes	uschakowi			23104	5		Pacific North West	Japan			Honshu Island	Kamaishi Bay				39.2645	141.9036		22 m		Nov 1974		Radashevsky, V.I.	Spiophanes bombyx by Imajima, M.	Reported by Imajima 1991b. Coordinates collected from GoogleEarth by VIR
Spiophanes	uschakowi			23105	2		Pacific North West	Japan			Honshu Island	Kamaishi Bay				39.264	141.9042		24 m		Nov 1974		Radashevsky, V.I.	Spiophanes bombyx by Imajima, M.	Reported by Imajima 1991b. Coordinates collected from GoogleEarth by VIR
Spiophanes	uschakowi			23092	7		Pacific North West	Japan			Honshu Island	Miyako Bay				39.6533	141.9967		49 m		Jul 1967		Radashevsky, V.I.	Spiophanes bombyx by Imajima, M.	Reported by Imajima 1991b
Spiophanes	uschakowi			23176	2		Pacific North West	Japan		Sea of Japan	Honshu Island	off Akita				39.7833	140.0133		20 m		Apr 1982		Radashevsky, V.I.	Spiophanes bombyx by Imajima, M.	Reported by Imajima 1991b
Spiophanes	uschakowi			23175	1		Pacific North West	Japan		Sea of Japan	Honshu Island	off Akita				39.7833	139.8867		50 m		Apr 1983		Radashevsky, V.I.	Spiophanes bombyx by Imajima, M.	Reported by Imajima 1991b
Spiophanes	uschakowi			23174	2		Pacific North West	Japan		Sea of Japan	Honshu Island	off Akita				39.7833	139.9117		40 m		Aug 1982		Radashevsky, V.I.	Spiophanes bombyx by Imajima, M.	Reported by Imajima 1991b
Spiophanes	uschakowi			23173	2		Pacific North West	Japan		Sea of Japan	Honshu Island	off Akita				39.7833	140.03		10 m		Apr 1982		Radashevsky, V.I.	Spiophanes bombyx by Imajima, M.	Reported by Imajima 1991b
Spiophanes	uschakowi			23171	7		Pacific North West	Japan		Sea of Japan	Honshu Island	off Oga Peninsula				40.0117	139.8333		29-32 m		Jun 1983		Radashevsky, V.I.	Spiophanes bombyx by Imajima, M.	Reported by Imajima 1991b
Spiophanes	uschakowi			23170	1		Pacific North West	Japan		Sea of Japan	Honshu Island	off Oga Peninsula				39.805	139.8333		57-62 m		Jun 1983		Radashevsky, V.I.	Spiophanes bombyx by Imajima, M.	Reported by Imajima 1991b
Spiophanes	uschakowi			23172	1		Pacific North West	Japan		Sea of Japan	Honshu Island	off Oga Peninsula				40.08	139.775		59-62 m		Jun 1983		Radashevsky, V.I.	Spiophanes bombyx by Imajima, M.	Reported by Imajima 1991b
Spiophanes	uschakowi			23161	1		Pacific North West	Japan			Honshu Island	off Shimoda				34.66	138.9483		17-28 m		Oct 1981		Radashevsky, V.I.	Spiophanes bombyx by Imajima, M.	Reported by Imajima 1991b
Spiophanes	uschakowi			23178	5		Pacific North West	Japan		Sea of Japan	Honshu Island	off Tsukumo Bay				37.302	137.238		25 m		May 1973		Radashevsky, V.I.	Spiophanes bombyx by Imajima, M.	Reported by Imajima 1991b. Coordinates collected from GoogleEarth by VIR
Spiophanes	uschakowi			23177	2		Pacific North West	Japan		Sea of Japan	Honshu Island	off Tsukumo Bay				37.301	137.239		37 m		May 1973		Radashevsky, V.I.	Spiophanes bombyx by Imajima, M.	Reported by Imajima 1991b. Coordinates collected from GoogleEarth by VIR
Spiophanes	uschakowi			23098	3		Pacific North West	Japan			Honshu Island	Otsuchi Bay				39.35	141.9767		55-58 m		May 1984		Radashevsky, V.I.	Spiophanes bombyx by Imajima, M.	Reported by Imajima 1991b
Spiophanes	uschakowi			23096	5		Pacific North West	Japan			Honshu Island	Otsuchi Bay				39.3583	141.9933		74-79 m		Aug 1979		Radashevsky, V.I.	Spiophanes bombyx by Imajima, M.	Reported by Imajima 1991b
Spiophanes	uschakowi			23097	2		Pacific North West	Japan			Honshu Island	Otsuchi Bay				39.3567	141.985		66-68 m		May 1984		Radashevsky, V.I.	Spiophanes bombyx by Imajima, M.	Reported by Imajima 1991b
Spiophanes	uschakowi			23099	5		Pacific North West	Japan			Honshu Island	Otsuchi Bay				39.3533	141.9817		62 m		May 1984		Radashevsky, V.I.	Spiophanes bombyx by Imajima, M.	Reported by Imajima 1991b
Spiophanes	uschakowi			23102	1		Pacific North West	Japan			Honshu Island	Otsuchi Bay				39.34	141.93		10 m		Jul 1985		Radashevsky, V.I.	Spiophanes bombyx by Imajima, M.	Reported by Imajima 1991b
Spiophanes	uschakowi			23101	17		Pacific North West	Japan			Honshu Island	Otsuchi Bay				39.3483	141.9683		46 m		Jul 1985		Radashevsky, V.I.	Spiophanes bombyx by Imajima, M.	Reported by Imajima 1991b
Spiophanes	uschakowi			23093	5		Pacific North West	Japan			Honshu Island	Otsuchi Bay				39.3483	141.965		48-50 m		Aug 1979		Radashevsky, V.I.	Spiophanes bombyx by Imajima, M.	Reported by Imajima 1991b
Spiophanes	uschakowi			23094	7		Pacific North West	Japan			Honshu Island	Otsuchi Bay				39.3633	141.9833		65-70 m		Aug 1979		Radashevsky, V.I.	Spiophanes bombyx by Imajima, M.	Reported by Imajima 1991b
Spiophanes	uschakowi			23095	14		Pacific North West	Japan			Honshu Island	Otsuchi Bay				39.3433	141.9567		43-45 m		Aug 1979		Radashevsky, V.I.	Spiophanes bombyx by Imajima, M.	Reported by Imajima 1991b
Spiophanes	uschakowi			23100	40		Pacific North West	Japan			Honshu Island	Otsuchi Bay				39.3467	141.9733		40-44 m		May 1984		Radashevsky, V.I.	Spiophanes bombyx by Imajima, M.	Reported by Imajima 1991b
Spiophanes	uschakowi			23148	37		Pacific North West	Japan			Honshu Island	Sagami Bay				35.2983	139.325		20 m		Jun 1982		Radashevsky, V.I.	Spiophanes bombyx by Imajima, M.	Reported by Imajima 1991b
Spiophanes	uschakowi			23140	6		Pacific North West	Japan			Honshu Island	Sagami Bay				35.1567	139.6167		11 m		Jul 1979		Radashevsky, V.I.	Spiophanes bombyx by Imajima, M.	Reported by Imajima 1991b
Spiophanes	uschakowi			23141	5		Pacific North West	Japan			Honshu Island	Sagami Bay				35.2867	139.5367		15 m		Jul 1979		Radashevsky, V.I.	Spiophanes bombyx by Imajima, M.	Reported by Imajima 1991b
Spiophanes	uschakowi			23142	3		Pacific North West	Japan			Honshu Island	Sagami Bay				35.2733	139.45		57 m		Jul 1979		Radashevsky, V.I.	Spiophanes bombyx by Imajima, M.	Reported by Imajima 1991b
Spiophanes	uschakowi			23143	1		Pacific North West	Japan			Honshu Island	Sagami Bay				35.29	139.45		20 m		Jul 1979		Radashevsky, V.I.	Spiophanes bombyx by Imajima, M.	Reported by Imajima 1991b
Spiophanes	uschakowi			23144	2		Pacific North West	Japan			Honshu Island	Sagami Bay				35.1233	139.4		850 m		Nov 1979		Radashevsky, V.I.	Spiophanes bombyx by Imajima, M.	Reported by Imajima 1991b
Spiophanes	uschakowi			23145	1		Pacific North West	Japan			Honshu Island	Sagami Bay				35.3017	139.3833		13 m		Aug 1980		Radashevsky, V.I.	Spiophanes bombyx by Imajima, M.	Reported by Imajima 1991b
Spiophanes	uschakowi			23147	1		Pacific North West	Japan			Honshu Island	Sagami Bay				35.2567	139.2		21 m		Aug 1980		Radashevsky, V.I.	Spiophanes bombyx by Imajima, M.	Reported by Imajima 1991b
Spiophanes	uschakowi			23157	1		Pacific North West	Japan			Honshu Island	Sagami Bay				35.2917	139.5033		7 m		Oct 1985		Radashevsky, V.I.	Spiophanes bombyx by Imajima, M.	Reported by Imajima 1991b
Spiophanes	uschakowi			23149	3		Pacific North West	Japan			Honshu Island	Sagami Bay				35.27	139.5567		15 m		Oct 1985		Radashevsky, V.I.	Spiophanes bombyx by Imajima, M.	Reported by Imajima 1991b
Spiophanes	uschakowi			23159	1		Pacific North West	Japan			Honshu Island	Sagami Bay				35.2833	139.2667		20 m		Jul 1989		Radashevsky, V.I.	Spiophanes bombyx by Imajima, M.	Reported by Imajima 1991b
Spiophanes	uschakowi			23146	1		Pacific North West	Japan			Honshu Island	Sagami Bay				35.2733	139.3333		360 m		Aug 1980		Radashevsky, V.I.	Spiophanes bombyx by Imajima, M.	Reported by Imajima 1991b
Spiophanes	uschakowi			23158	19		Pacific North West	Japan			Honshu Island	Sagami Bay				35.2883	139.2917		14 m		Jul 1989		Radashevsky, V.I.	Spiophanes bombyx by Imajima, M.	Reported by Imajima 1991b
Spiophanes	uschakowi			23156	1		Pacific North West	Japan			Honshu Island	Sagami Bay				35.2933	139.54		5 m		Oct 1985		Radashevsky, V.I.	Spiophanes bombyx by Imajima, M.	Reported by Imajima 1991b
Spiophanes	uschakowi			23155	1		Pacific North West	Japan			Honshu Island	Sagami Bay				35.2733	139.5333		20 m		Oct 1985		Radashevsky, V.I.	Spiophanes bombyx by Imajima, M.	Reported by Imajima 1991b
Spiophanes	uschakowi			23154	2		Pacific North West	Japan			Honshu Island	Sagami Bay				35.2533	139.56		22 m		Oct 1985		Radashevsky, V.I.	Spiophanes bombyx by Imajima, M.	Reported by Imajima 1991b
Spiophanes	uschakowi			23153	1		Pacific North West	Japan			Honshu Island	Sagami Bay				35.2867	139.5367		13 m		Oct 1985		Radashevsky, V.I.	Spiophanes bombyx by Imajima, M.	Reported by Imajima 1991b
Spiophanes	uschakowi			23152	7		Pacific North West	Japan			Honshu Island	Sagami Bay				35.285	139.5683		6 m		Oct 1985		Radashevsky, V.I.	Spiophanes bombyx by Imajima, M.	Reported by Imajima 1991b
Spiophanes	uschakowi			23151	6		Pacific North West	Japan			Honshu Island	Sagami Bay				35.29	139.5383		9 m		Oct 1985		Radashevsky, V.I.	Spiophanes bombyx by Imajima, M.	Reported by Imajima 1991b
Spiophanes	uschakowi			23150	39		Pacific North West	Japan			Honshu Island	Sagami Bay				35.275	139.5567		12 m		Oct 1985		Radashevsky, V.I.	Spiophanes bombyx by Imajima, M.	Reported by Imajima 1991b
Spiophanes	uschakowi			23160	6		Pacific North West	Japan			Honshu Island	Sagami Bay				35.3	139.3333		12 m		Jul 1989		Radashevsky, V.I.	Spiophanes bombyx by Imajima, M.	Reported by Imajima 1991b
Spiophanes	uschakowi			23132	52		Pacific North West	Japan			Honshu Island	Sagami Bay, off Hiratsuka				35.2917	139.3083		14 m		Jun 1982		Radashevsky, V.I.	Spiophanes bombyx by Imajima, M.	Reported by Imajima 1991b
Spiophanes	uschakowi			23128	21		Pacific North West	Japan			Honshu Island	Sagami Bay, off Hiratsuka				35.3133	139.4283		11 m		Jun 1982		Radashevsky, V.I.	Spiophanes bombyx by Imajima, M.	Reported by Imajima 1991b
Spiophanes	uschakowi			23129	13		Pacific North West	Japan			Honshu Island	Sagami Bay, off Hiratsuka				35.3033	139.4		11 m		Jun 1982		Radashevsky, V.I.	Spiophanes bombyx by Imajima, M.	Reported by Imajima 1991b
Spiophanes	uschakowi			23130	4		Pacific North West	Japan			Honshu Island	Sagami Bay, off Hiratsuka				35.3083	139.35		10 m		Jun 1982		Radashevsky, V.I.	Spiophanes bombyx by Imajima, M.	Reported by Imajima 1991b
Spiophanes	uschakowi			23131	6		Pacific North West	Japan			Honshu Island	Sagami Bay, off Hiratsuka				35.2983	139.3367		25 m		Jun 1982		Radashevsky, V.I.	Spiophanes bombyx by Imajima, M.	Reported by Imajima 1991b
Spiophanes	uschakowi			23134	1		Pacific North West	Japan			Honshu Island	Sagami Bay, off Koyahata				35.2667	139.2083		22 m		May 1966		Radashevsky, V.I.	Spiophanes bombyx by Imajima, M.	Reported by Imajima 1991b
Spiophanes	uschakowi			23135	1		Pacific North West	Japan			Honshu Island	Sagami Bay, off Koyahata				35.2767	139.2233		10 m		May 1966		Radashevsky, V.I.	Spiophanes bombyx by Imajima, M.	Reported by Imajima 1991b
Spiophanes	uschakowi			23136	3		Pacific North West	Japan			Honshu Island	Sagami Bay, off Koyahata				35.2617	139.2033		16 m		Jun 1966		Radashevsky, V.I.	Spiophanes bombyx by Imajima, M.	Reported by Imajima 1991b
Spiophanes	uschakowi			23137	3		Pacific North West	Japan			Honshu Island	Sagami Bay, off Koyahata				35.255	139.2017		68 m		Jun 1966		Radashevsky, V.I.	Spiophanes bombyx by Imajima, M.	Reported by Imajima 1991b
Spiophanes	uschakowi			23138	29		Pacific North West	Japan			Honshu Island	Sagami Bay, off Koyahata				35.265	139.2067		20 m		Jun 1966		Radashevsky, V.I.	Spiophanes bombyx by Imajima, M.	Reported by Imajima 1991b
Spiophanes	uschakowi			23139	2		Pacific North West	Japan			Honshu Island	Sagami Bay, off Koyahata				35.25	139.1817		23 m		Jun 1966		Radashevsky, V.I.	Spiophanes bombyx by Imajima, M.	Reported by Imajima 1991b
Spiophanes	uschakowi			23133	1		Pacific North West	Japan			Honshu Island	Sagami Bay, off Koyahata				35.2683	139.215		94 m		May 1966		Radashevsky, V.I.	Spiophanes bombyx by Imajima, M.	Reported by Imajima 1991b
Spiophanes	uschakowi			23127	1		Pacific North West	Japan			Honshu Island	Sagami Bay, off Mito beach				35.1717	139.6017		45 m		Jul 1967		Radashevsky, V.I.	Spiophanes bombyx by Imajima, M.	Reported by Imajima 1991b
Spiophanes	uschakowi			23126	1		Pacific North West	Japan			Honshu Island	Sagami Bay, off Mito beach				35.1733	139.6017		42 m		Jul 1967		Radashevsky, V.I.	Spiophanes bombyx by Imajima, M.	Reported by Imajima 1991b
Spiophanes	uschakowi			23125	2		Pacific North West	Japan			Honshu Island	Sagami Bay, off Mito beach				35.1733	139.605		36 m		Jul 1967		Radashevsky, V.I.	Spiophanes bombyx by Imajima, M.	Reported by Imajima 1991b
Spiophanes	uschakowi			23124	20		Pacific North West	Japan			Honshu Island	Sagami Bay, off Mito beach				35.1717	139.6067		32 m		Jul 1967		Radashevsky, V.I.	Spiophanes bombyx by Imajima, M.	Reported by Imajima 1991b
Spiophanes	uschakowi			23123	7		Pacific North West	Japan			Honshu Island	Sagami Bay, off Mito beach				35.1717	139.61		20 m		Jul 1967		Radashevsky, V.I.	Spiophanes bombyx by Imajima, M.	Reported by Imajima 1991b
Spiophanes	uschakowi			23122	3		Pacific North West	Japan			Honshu Island	Sagami Bay, off Mito beach				35.1717	139.6133		17 m		Jul 1967		Radashevsky, V.I.	Spiophanes bombyx by Imajima, M.	Reported by Imajima 1991b
Spiophanes	uschakowi			23121	23		Pacific North West	Japan			Honshu Island	Sagami Bay, off Moroiso Bay				35.159	139.605		30 m		Mar 1979		Radashevsky, V.I.	Spiophanes bombyx by Imajima, M.	Reported by Imajima 1991b. Coordinates collected from GoogleEarth by VIR
Spiophanes	uschakowi			23120	1		Pacific North West	Japan			Honshu Island	Sagami Bay, off Zushi				35.2783	139.5617		12 m		Jul 1969		Radashevsky, V.I.	Spiophanes bombyx by Imajima, M.	Reported by Imajima 1991b
Spiophanes	uschakowi			23163	5		Pacific North West	Japan			Honshu Island	Sea of Enshu				35.6067	137.3817		30 m		May 1967		Radashevsky, V.I.	Spiophanes bombyx by Imajima, M.	Reported by Imajima 1991b
Spiophanes	uschakowi			23164	30		Pacific North West	Japan			Honshu Island	Sea of Enshu				35.6533	137.62		20 m		May 1967		Radashevsky, V.I.	Spiophanes bombyx by Imajima, M.	Reported by Imajima 1991b
Spiophanes	uschakowi			23165	44		Pacific North West	Japan			Honshu Island	Sea of Enshu				35.6450	137.61		60 m		May 1967		Radashevsky, V.I.	Spiophanes bombyx by Imajima, M.	Reported by Imajima 1991b
Spiophanes	uschakowi			23166	16		Pacific North West	Japan			Honshu Island	Sea of Enshu				35.62	138.045		40 m		May 1967		Radashevsky, V.I.	Spiophanes bombyx by Imajima, M.	Reported by Imajima 1991b
Spiophanes	uschakowi			23167	2		Pacific North West	Japan			Honshu Island	Sea of Enshu				35.5933	138.0317		80 m		May 1967		Radashevsky, V.I.	Spiophanes bombyx by Imajima, M.	Reported by Imajima 1991b
Spiophanes	uschakowi			23168	4		Pacific North West	Japan			Honshu Island	Sea of Enshu				35.63	138.05		20 m		May 1967		Radashevsky, V.I.	Spiophanes bombyx by Imajima, M.	Reported by Imajima 1991b
Spiophanes	uschakowi			23162	5		Pacific North West	Japan			Honshu Island	Sea of Enshu				35.5317	137.2067		30 m		May 1967		Radashevsky, V.I.	Spiophanes bombyx by Imajima, M.	Reported by Imajima 1991b
Spiophanes	uschakowi			23169	1		Pacific North West	Japan			Honshu Island	Suruga Bay, off Kunozan				35.9167	138.4683		30 m		Jul 1967		Radashevsky, V.I.	Spiophanes bombyx by Imajima, M.	Reported by Imajima 1991b
Spiophanes	uschakowi			23113	1		Pacific North West	Japan			Honshu Island	Tokyo Bay				35.5	140.0		16 m		Sep 1981		Radashevsky, V.I.	Spiophanes bombyx by Imajima, M.	Reported by Imajima 1991b
Spiophanes	uschakowi			23117	3		Pacific North West	Japan			Honshu Island	Tokyo Bay				35.3333	139.7667		14 m		Mar 1983		Radashevsky, V.I.	Spiophanes bombyx by Imajima, M.	Reported by Imajima 1991b
Spiophanes	uschakowi			23118	1		Pacific North West	Japan			Honshu Island	Tokyo Bay				35.3667	139.8		14 m		Sep 1982		Radashevsky, V.I.	Spiophanes bombyx by Imajima, M.	Reported by Imajima 1991b
Spiophanes	uschakowi			23116	13		Pacific North West	Japan			Honshu Island	Tokyo Bay				35.3333	139.7667		14 m		Aug 1982		Radashevsky, V.I.	Spiophanes bombyx by Imajima, M.	Reported by Imajima 1991b
Spiophanes	uschakowi			23115	15		Pacific North West	Japan			Honshu Island	Tokyo Bay				35.3333	139.7667		14 m		May 1982		Radashevsky, V.I.	Spiophanes bombyx by Imajima, M.	Reported by Imajima 1991b
Spiophanes	uschakowi			23114	2		Pacific North West	Japan			Honshu Island	Tokyo Bay				35.3333	139.7667		14 m		Oct 1981		Radashevsky, V.I.	Spiophanes bombyx by Imajima, M.	Reported by Imajima 1991b
Spiophanes	uschakowi			23112	3		Pacific North West	Japan			Honshu Island	Tokyo Bay				35.35	139.6667		13 m		Aug 1981		Radashevsky, V.I.	Spiophanes bombyx by Imajima, M.	Reported by Imajima 1991b
Spiophanes	uschakowi			23111	2		Pacific North West	Japan			Honshu Island	Tokyo Bay			KT-73-6	35.3833	139.75		20 m		Jun 1973		Radashevsky, V.I.	Spiophanes bombyx by Imajima, M.	Reported by Imajima 1991b
Spiophanes	uschakowi			23119	2		Pacific North West	Japan			Honshu Island	Tokyo Bay				35.3667	139.7333		20 m		Sep 1982		Radashevsky, V.I.	Spiophanes bombyx by Imajima, M.	Reported by Imajima 1991b
Spiophanes	uschakowi			23108	2		Pacific North West	Japan			Honshu Island	Tokyo Bay, Banzu				35.4283	139.893		6 m		Jun 1974		Radashevsky, V.I.	Spiophanes bombyx by Imajima, M.	Reported by Imajima 1991b. Coordinates collected from GoogleEarth by VIR
Spiophanes	uschakowi			23179	1		Pacific North West	Japan		Sea of Japan	Honshu Island	Tsukumo Bay				37.305	137.237		21 m		May 1973		Radashevsky, V.I.	Spiophanes bombyx by Imajima, M.	Reported by Imajima 1991b. Coordinates collected from GoogleEarth by VIR
Spiophanes	uschakowi			23110	1		Pacific North West	Japan			Honshu Island	Uraga Strait				35.1917	139.685		11 m		Feb 1979		Radashevsky, V.I.	Spiophanes bombyx by Imajima, M.	Reported by Imajima 1991b
Spiophanes	uschakowi			23109	37		Pacific North West	Japan			Honshu Island	Uraga Strait				35.225	139.8333		10 m		Dec 1978		Radashevsky, V.I.	Spiophanes bombyx by Imajima, M.	Reported by Imajima 1991b
Spiophanes	uschakowi			23180	9		Pacific North West	Japan		Sea of Japan	Honshu Island	Wakasa Bay, off Yuragawa				35.596	135.32		10 m		May 1976	Hayashi, I.	Radashevsky, V.I.	Spiophanes bombyx by Imajima, M.	Reported by Imajima 1991b. Coordinates collected from GoogleEarth by VIR
Spiophanes	uschakowi			23197	1		Pacific North West	Japan			Kyushu Island	Ariake Sea				32.97	130.32		10 m		Sep 1958	Yokouchi, K.	Radashevsky, V.I.	Spiophanes bombyx by Imajima, M.	Reported by Imajima 1991b. Coordinates collected from GoogleEarth by VIR
Spiophanes	uschakowi			23196	1		Pacific North West	Japan			Kyushu Island	Ariake Sea				33.0	130.3		20 m		Dec 1957	Yokouchi, K.	Radashevsky, V.I.	Spiophanes bombyx by Imajima, M.	Reported by Imajima 1991b. Coordinates collected from GoogleEarth by VIR
Spiophanes	uschakowi			23199	2		Pacific North West	Japan			Kyushu Island	Kagoshima Bay				31.2067	130.7467		60 m		Jan 1974	Yokouchi, K.	Radashevsky, V.I.	Spiophanes bombyx by Imajima, M.	Reported by Imajima 1991b
Spiophanes	uschakowi			23198	2		Pacific North West	Japan			Kyushu Island	Kagoshima Bay				31.2033	130.6683		12 m		Jan 1974	Yokouchi, K.	Radashevsky, V.I.	Spiophanes bombyx by Imajima, M.	Reported by Imajima 1991b
Spiophanes	uschakowi			23190	1		Pacific North West	Japan		East China Sea	Kyushu Island	Sasebo Bay				33.0867	128.6667		30 m		Aug 1972		Radashevsky, V.I.	Spiophanes bombyx by Imajima, M.	Reported by Imajima 1991b
Spiophanes	uschakowi			23194	10		Pacific North West	Japan		East China Sea	Kyushu Island	Sasebo Bay				33.1	128.6783		35 m		Feb 1973		Radashevsky, V.I.	Spiophanes bombyx by Imajima, M.	Reported by Imajima 1991b
Spiophanes	uschakowi			23193	1		Pacific North West	Japan		East China Sea	Kyushu Island	Sasebo Bay				33.0667	128.7333		20 m		Nov 1972		Radashevsky, V.I.	Spiophanes bombyx by Imajima, M.	Reported by Imajima 1991b
Spiophanes	uschakowi			23189	2		Pacific North West	Japan		East China Sea	Kyushu Island	Sasebo Bay				33.0867	128.6667		30 m		May 1972		Radashevsky, V.I.	Spiophanes bombyx by Imajima, M.	Reported by Imajima 1991b
Spiophanes	uschakowi			23192	1		Pacific North West	Japan		East China Sea	Kyushu Island	Sasebo Bay				33.11	128.6733		20 m		May 1972		Radashevsky, V.I.	Spiophanes bombyx by Imajima, M.	Reported by Imajima 1991b
Spiophanes	uschakowi			23191	2		Pacific North West	Japan		East China Sea	Kyushu Island	Sasebo Bay				33.0867	128.6667		30 m		Feb 1973		Radashevsky, V.I.	Spiophanes bombyx by Imajima, M.	Reported by Imajima 1991b
Spiophanes	uschakowi			23195	2		Pacific North West	Japan			Kyushu Island	Shimoshima Is., Amakusa, Tomioka				32.528	130.054		10 m		Oct 1963	Yokouchi, K.	Radashevsky, V.I.	Spiophanes bombyx by Imajima, M.	Reported by Imajima 1991b. Coordinates collected from GoogleEarth by VIR
Spiophanes	uschakowi			23215	2		Pacific North West	Japan	Kochi Prefecture		Honshu Island	Sagami Sea		R/V Shinyo-Maru	24	35.0317	139.195	dredge	109-103 m		23 Oct 2002		Radashevsky, V.I.	Spiophanes bombyx by Imajima, M.	Reported by Imajima 2006
Spiophanes	uschakowi			23214	1		Pacific North West	Japan	Kochi Prefecture		Honshu Island	Sagami Sea		R/V Rinkai-Maru	1	35.125	139.5717	dredge	95-98 m		26 Feb 2002		Radashevsky, V.I.	Spiophanes bombyx by Imajima, M.	Reported by Imajima 2006
Spiophanes	uschakowi			23216	1		Pacific North West	Japan	Kochi Prefecture		Honshu Island	Sagami Sea		R/V Rinkai-Maru	7	35.1233	139.5683	dredge	99-108 m		13 Mar 2003		Radashevsky, V.I.	Spiophanes bombyx by Imajima, M.	Reported by Imajima 2006
Spiophanes	uschakowi			23211	1		Pacific North West	Japan	Kochi Prefecture		Shikoku Island	Tosa Bay			K97-5-125	33.2767	133.5817		125-126 m		14 May 1997		Radashevsky, V.I.	Spiophanes bombyx by Imajima, M.	Reported by Imajima 2001
Spiophanes	uschakowi			23212	2		Pacific North West	Japan	Kochi Prefecture		Shikoku Island	Tosa Bay			K97-8-150	33.2233	133.5717		153 m		20 Aug 1997		Radashevsky, V.I.	Spiophanes bombyx by Imajima, M.	Reported by Imajima 2001
Spiophanes	uschakowi			23187	3		Pacific North West	Japan	Kochi Prefecture		Shikoku Island	Tosa Bay				33.4717	133.5617		23 m		Apr 1970		Radashevsky, V.I.	Spiophanes bombyx by Imajima, M.	Reported by Imajima 1991b
Spiophanes	uschakowi			23188	1		Pacific North West	Japan	Kochi Prefecture		Shikoku Island	Tosa Bay				33.4433	133.58		45 m		Apr 1970		Radashevsky, V.I.	Spiophanes bombyx by Imajima, M.	Reported by Imajima 1991b
Spiophanes	uschakowi			23213	1		Pacific North West	Japan	Kochi Prefecture		Shikoku Island	Tosa Bay			K97-11-300	33.1717	133.565		300-302 m		14 Nov 1997		Radashevsky, V.I.	Spiophanes bombyx by Imajima, M.	Reported by Imajima 2001
Spiophanes	uschakowi	SMF	13880	9566	16		Pacific North West	North Korea		Sea of Japan	East Korean Bay	off Vonsan		R/V Lugovoye		39.3333	127.75		27 m	muddy sand	15 Jun 1990	Radashevsky, V.I.	Radashevsky, V.I.
Spiophanes	uschakowi	MIMB	36677	13844	3		Pacific North West	Russia		Sea of Okhotsk	Sakhalin Is.				99	52.8795	143.5592		33 m	gravel	3 Jul 2003	Ivin, V.V.	Radashevsky, V.I.
Spiophanes	uschakowi	MIMB	36678	13841	1		Pacific North West	Russia		Sea of Okhotsk	Sakhalin Is.				106	52.7748	143.7838		58 m		5 Jul 2003	Ivin, V.V.	Radashevsky, V.I.
Spiophanes	uschakowi	MIMB	36679	13843	1		Pacific North West	Russia		Sea of Okhotsk	Sakhalin Is.				107	52.7777	143.7838		58 m		5 Jul 2003	Ivin, V.V.	Radashevsky, V.I.
Spiophanes	uschakowi	MIMB	36680	13855	1		Pacific North West	Russia		Sea of Okhotsk	Sakhalin Is.				3-2N	53.0135	143.3748		25 m		3 Aug 2003	Fadeev, V.I.	Radashevsky, V.I.
Spiophanes	uschakowi	MIMB	36683	13840	2		Pacific North West	Russia		Sea of Okhotsk	Sakhalin Is.	Aniva Bay			19	46.493	143.305		3 m		2004	Ivin, V.V.	Radashevsky, V.I.
Spiophanes	uschakowi	MIMB	36689	23065	1		Pacific North West	Russia		Sea of Okhotsk	Sakhalin Is.	Aniva Bay			19	46.591	142.923		25 m	muddy sand, gravel	27 Jun 2003	Ivin, V.V.	Radashevsky, V.I.	Spiophanes bombyx by Alalykina, I.
Spiophanes	uschakowi	MIMB	36690	8524	2		Pacific North West	Russia		Sea of Okhotsk	Sakhalin Is.	Aniva Bay			20	46.591	142.935		25 m	muddy sand, gravel	27 Jun 2003	Ivin, V.V.	Radashevsky, V.I.	Spiophanes bombyx by Alalykina, I.
Spiophanes	uschakowi	MIMB	36691	8536	1		Pacific North West	Russia		Sea of Okhotsk	Sakhalin Is.	Aniva Bay			25	46.5722	142.9306		32 m	muddy sand	28 Jun 2003	Ivin, V.V.	Radashevsky, V.I.	Spiophanes bombyx by Alalykina, I.
Spiophanes	uschakowi	MIMB	28160	8521	10		Pacific North West	Russia		Sea of Okhotsk	Sakhalin Is.	Arcutun-Dagi				52.583	143.767		37-49 m	fine sand	8-11 Sep 1997	Belan, T.A.	Radashevsky, V.I.
Spiophanes	uschakowi	SMF	13856	9567	1		Pacific North West	Russia		Sea of Okhotsk	Sakhalin Is.	Busse Lagoon of Aniva Bay		R/V Lugovoye		46.5167	143.1667		low intertidal	muddy sand	5 Jul 1990	Radashevsky, V.I.	Radashevsky, V.I.
Spiophanes	uschakowi	MIMB	36684	13842	1		Pacific North West	Russia		Sea of Okhotsk	Sakhalin Is.	off Chaivo Bay			11	52.346	143.243		18 m	muddy sand	11 Sep 2004	Ivin, V.V.	Radashevsky, V.I.
Spiophanes	uschakowi	MIMB	36681	13850	1		Pacific North West	Russia		Sea of Okhotsk	Sakhalin Is.	Offshore			B7-3	52.1675	143.6583		43 m		6 Aug 2003	Fadeev, V.I.	Radashevsky, V.I.
Spiophanes	uschakowi	MIMB	36682	13856	1		Pacific North West	Russia		Sea of Okhotsk	Sakhalin Is.	Offshore			FP-03	52.2148	143.6983		45 m		6 Aug 2003	Fadeev, V.I.	Radashevsky, V.I.
Spiophanes	uschakowi	MIMB	36685	13839	2		Pacific North West	Russia		Sea of Okhotsk	Sakhalin Is.	Offshore			B1-4	52.3050	143.3617		19 m		18 Aug 2007	Fadeev, V.I.	Radashevsky, V.I.
Spiophanes	uschakowi	MIMB	36692	23069	2		Pacific North West	Russia		Sea of Okhotsk	Sakhalin Is.	offshore		R/V Igor Maximov	B1-1	51.9075	143.3573		29 m		11 Aug 2011	Fadeev, V.I.	Alalykina, I.
Spiophanes	uschakowi	MIMB	36693	23067	7		Pacific North West	Russia		Sea of Okhotsk	Sakhalin Is.	offshore		R/V Igor Maximov	B1-4	52.3562	143.4019		23.5 m		5 Aug 2011	Fadeev, V.I.	Alalykina, I.
Spiophanes	uschakowi	MIMB	36694	23068	3		Pacific North West	Russia		Sea of Okhotsk	Sakhalin Is.	offshore		R/V Igor Maximov	B3-2	52.035	143.4883		35 m		10 Aug 2011	Fadeev, V.I.	Alalykina, I.
Spiophanes	uschakowi	MIMB	28159	9478	3		Pacific North West	Russia		Sea of Okhotsk	Sakhalin Is.	Piltun Bay				53.1	143.17	grab	43-54 m	fine sand	13 Aug 1990	Smirnov, A.V.	Radashevsky, V.I.
Spiophanes	uschakowi	Private		9057	1		Pacific North West	Russia		Sea of Okhotsk	Sakhalin Is.	Piltun-Astokh			AWRS-11	52.9181	143.5081		31 m	fine sand	17 Oct 1998	Belan, T.A.	Radashevsky, V.I.
Spiophanes	uschakowi	Private		9047	1		Pacific North West	Russia		Sea of Okhotsk	Sakhalin Is.	Piltun-Astokh			Mol-3000N	52.7333	143.55			sand	8 Oct 1998	Belan, T.A.	Radashevsky, V.I.
Spiophanes	uschakowi	Private		9087	1		Pacific North West	Russia		Sea of Okhotsk	Sakhalin Is.	Piltun-Astokh			Mol-DDR-4	52.5333	143.7167		47.8 m	muddy sand	12 Oct 1998	Belan, T.A.	Radashevsky, V.I.
Spiophanes	uschakowi	MIMB	12384	12800	8		Pacific North West	Russia		Sea of Okhotsk	Shantar Archipelago	Khrebtovyi Point	ZISP-TINRO Sakhalino-Shantarskaya Expedition	Poseydon	transsect. XII, st.168	55.51	137.385	grab	31 m	muddy sand with gravel and shell fragments	12 Aug 1978	Koblikov, V.N.	Radashevsky, V.I.
Spiophanes	uschakowi	ZISP	2/52843	11160	2		Pacific North West	Russia			South Kuriles	near Kunashir Is.		R/V Toporok	111	43.8333	145.9		42 m		18 Sep 1949	Skalkin, V.A.	Radashevsky, V.I.
Spiophanes	uschakowi	MIMB	14110	22630	1		Pacific North West	Russia	Khabarovsky Krai	Sea of Okhotsk	Sakhalinsky Gulf		Amursky Liman	R/V Professor Gagarinsky	10	53.45	141.2584	grab	11 m	muddy sand	15 Jul 2005	Zenina, M.A.	Radashevsky, V.I.
Spiophanes	uschakowi	MIMB	17919	13800	1		Pacific North West	Russia	Khabarovsky Krai	Sea of Okhotsk	Sakhalinsky Gulf		IMB	R/V Professor Gagarinsky	2	53.6245	142.1331	grab	16 m	muddy sand	14 Jul 2005	Nekrasov, D.A.	Radashevsky, V.I.
Spiophanes	uschakowi	MIMB	17920	13801	17		Pacific North West	Russia	Khabarovsky Krai	Sea of Japan	Tartar Strait		IMB	R/V Professor Gagarinsky	30	51.5791	141.6251	grab	17 m	muddy sand	20 Jul 2005	Nekrasov, D.A.	Radashevsky, V.I.
Spiophanes	uschakowi	SMF	13862	9568	1		Pacific North West	Russia	Khabarovsky Krai	Sea of Japan	Tartar Strait	Nezametnaya Bight		R/V Lugovoye		47.4667	139.05		7 m	sand	28 Jul 1990	Radashevsky, V.I.	Radashevsky, V.I.
Spiophanes	uschakowi	SMF	13851	9564	3		Pacific North West	Russia	Primorsky Krai	Sea of Japan		Melkovodnaya Bight				42.8536	133.6142		10 m	fine sand	20 Aug 1989	Gladkov, A.	Radashevsky, V.I.
Spiophanes	uschakowi	SMF	13852	9574	1		Pacific North West	Russia	Primorsky Krai	Sea of Japan		Uspeniya Bight				42.8311	133.5089		5 m	sand	27 Jul 1986	Radashevsky, V.I.	Radashevsky, V.I.
Spiophanes	uschakowi	ZISP	1/25826	9791	2	syntypes	Pacific North West	Russia	Primorsky Krai	Sea of Japan	Peter the Great Bay				70	42.835	131.74	dredge	26-30 m	fine sand	11 Oct 1925	Derjugin, K.M.	Zachs, I.G.
Spiophanes	uschakowi	USNM	183503	7827	2		Pacific North West	Russia	Primorsky Krai	Sea of Japan	Peter the Great Bay		Tumen River-96	R/V Lugovoye	1	42.0333	130.5833	grab	12	mud	28 Aug 1996	Belan, T.A.	Radashevsky, V.I.
Spiophanes	uschakowi	USNM	183504	7836	1		Pacific North West	Russia	Primorsky Krai	Sea of Japan	Peter the Great Bay		Tumen River-96	R/V Lugovoye	12	42.4167	130.8	grab	28	sandy mud	31 Sep 1996	Belan, T.A.	Radashevsky, V.I.
Spiophanes	uschakowi	MIMB	28161	17860	5		Pacific North West	Russia	Primorsky Krai	Sea of Japan	Peter the Great Bay		TINRO	R/V Yantar	87	42.7167	131.3333		24 m	fine sand	17 May 2011	Nadtochii, V.A.	Radashevsky, V.I.
Spiophanes	uschakowi	SMF	13870	10280	5		Pacific North West	Russia	Primorsky Krai	Sea of Japan	Peter the Great Bay	Golden Horn Inlet			Z-18	43.101	131.874		10 m	muddy sand	Aug 2001	Belan, T.A.	Radashevsky, V.I.
Spiophanes	uschakowi	MIMB	28162	13470	10		Pacific North West	Russia	Primorsky Krai	Sea of Japan	Peter the Great Bay	Kozmino Bight			8+12+15+16+17	42.7161	133.0144		10-28 m	muddy sand	May 2008	Ivin, V.V.	Radashevsky, V.I.
Spiophanes	uschakowi	SMF	13855	9576	3		Pacific North West	Russia	Primorsky Krai	Sea of Japan	Peter the Great Bay	Vityaz Inlet				42.6053	131.1792		8 m	muddy sand	28 Aug 1984	Radashevsky, V.I.	Radashevsky, V.I.
Spiophanes	uschakowi	VIR		17238	1		Pacific North West	Russia	Primorsky Krai	Sea of Japan	Peter the Great Bay	Vostok Bay			1a	42.89236	132.73486		3 m	muddy sand	13 Oct 2011	Radashevsky, V.I.	Radashevsky, V.I.
Spiophanes	uschakowi	SMF	13853	9555	4		Pacific North West	Russia	Primorsky Krai	Sea of Japan	Peter the Great Bay	Vostok Bay			1a	42.89236	132.73486		3 m	sand	30 Mar 1989	Radashevsky, V.I.	Radashevsky, V.I.
Spiophanes	uschakowi	SMF	13854	9558	2		Pacific North West	Russia	Primorsky Krai	Sea of Japan	Peter the Great Bay	Vostok Bay			1a	42.89236	132.73486		3 m	sand	5 Nov 1992	Radashevsky, V.I.	Radashevsky, V.I.
Spiophanes	uschakowi	SMF	13857	9560	7		Pacific North West	Russia	Primorsky Krai	Sea of Japan	Peter the Great Bay	Vostok Bay			1	42.8925	132.735		10 m	muddy sand	21 Oct 1994	Radashevsky, V.I.	Radashevsky, V.I.
Spiophanes	uschakowi	SMF	13858	9561	1		Pacific North West	Russia	Primorsky Krai	Sea of Japan	Peter the Great Bay	Vostok Bay			1a	42.89236	132.73486		3 m	sand	9 Nov 1994	Radashevsky, V.I.	Radashevsky, V.I.
Spiophanes	uschakowi	SMF	13860	9563	1		Pacific North West	Russia	Primorsky Krai	Sea of Japan	Peter the Great Bay	Vostok Bay			1	42.8925	132.735		7 m	sand	21 Oct 1996	Radashevsky, V.I.	Radashevsky, V.I.
Spiophanes	uschakowi	SMF	13861	9562	10		Pacific North West	Russia	Primorsky Krai	Sea of Japan	Peter the Great Bay	Vostok Bay			1a	42.89236	132.73486		3 m	sand	25 Aug 1996	Radashevsky, V.I.	Radashevsky, V.I.
Spiophanes	uschakowi	SMF	13866	9556	7		Pacific North West	Russia	Primorsky Krai	Sea of Japan	Peter the Great Bay	Vostok Bay			1a	42.89236	132.73486		3 m	sand	25 May 1990	Radashevsky, V.I.	Radashevsky, V.I.
Spiophanes	uschakowi	SMF	13867	9557	1		Pacific North West	Russia	Primorsky Krai	Sea of Japan	Peter the Great Bay	Vostok Bay			1a	42.89236	132.73486		3 m	sand	29 May 1991	Radashevsky, V.I.	Radashevsky, V.I.
Spiophanes	uschakowi	SMF	13868	9559	2		Pacific North West	Russia	Primorsky Krai	Sea of Japan	Peter the Great Bay	Vostok Bay			1a	42.89236	132.73486		3 m	muddy sand	25 Sep 1994	Radashevsky, V.I.	Radashevsky, V.I.
Spiophanes	uschakowi	SMF	13869	9575	2		Pacific North West	Russia	Primorsky Krai	Sea of Japan	Peter the Great Bay	Vostok Bay			1a	42.89236	132.73486		3 m	sand	16 Jul 1986	Radashevsky, V.I.	Radashevsky, V.I.
Spiophanes	uschakowi	SMF	13874	8783	5		Pacific North West	Russia	Primorsky Krai	Sea of Japan	Peter the Great Bay	Vostok Bay			1a	42.89236	132.73486		3 m	muddy sand	20 Oct 1998	Radashevsky, V.I.	Radashevsky, V.I.
Spiophanes	uschakowi	MIMB	14129	11138	4		Pacific North West	Russia	Primorsky Krai	Sea of Japan	Peter the Great Bay	Vostok Bay			1a	42.89236	132.73486		3 m	muddy sand	08 Aug 2005	Radashevsky, V.I.	Radashevsky, V.I.
Spiophanes	uschakowi	USNM	183501	281	1		Pacific North West	Russia	Primorsky Krai	Sea of Japan	Peter the Great Bay	Vostok Bay			1	42.8925	132.735		9 m	muddy sand	20 Jul 1997	Radashevsky, V.I.	Radashevsky, V.I.	Spiophanes cf. bombyx
Spiophanes	uschakowi	USNM	183502	303	10		Pacific North West	Russia	Primorsky Krai	Sea of Japan	Peter the Great Bay	Vostok Bay			1a	42.89236	132.73486		3 m	muddy sand	24 Jul 1997	Radashevsky, V.I.	Radashevsky, V.I.	Spiophanes cf. bombyx
Spiophanes	uschakowi	USNM	183505	742	21		Pacific North West	Russia	Primorsky Krai	Sea of Japan	Peter the Great Bay	Vostok Bay			1a	42.89236	132.73486		3 m	muddy sand, see grass bed	16 Aug 1996	Radashevsky, V.I.	Radashevsky, V.I.	Spiophanes cf. bombyx
Spiophanes	uschakowi	MIMB	28163	16947	1		Pacific North West	Russia	Primorsky Krai	Sea of Japan	Peter the Great Bay	Vostok Bay			1a	42.89236	132.73486		3 m	muddy sand	27 Apr 2011	Radashevsky, V.I.	Radashevsky, V.I.
Spiophanes	uschakowi	MIMB	28164	17242	4		Pacific North West	Russia	Primorsky Krai	Sea of Japan	Peter the Great Bay	Vostok Bay			1a	42.89236	132.73486		3 m	muddy sand	19 Oct 2011	Radashevsky, V.I.	Radashevsky, V.I.		Sequenced in the present study
Spiophanes	uschakowi	MIMB	28165	18040	1		Pacific North West	Russia	Primorsky Krai	Sea of Japan	Peter the Great Bay	Vostok Bay			1a	42.89236	132.73486		3 m	muddy sand	15 Jul 2013	Radashevsky, V.I.	Radashevsky, V.I.		Sequenced in the present study
Spiophanes	uschakowi	MIMB	28166	18688	6		Pacific North West	Russia	Primorsky Krai	Sea of Japan	Peter the Great Bay	Vostok Bay			1a	42.89236	132.73486		3 m	muddy sand	15 Sep 2014	Radashevsky, V.I.	Radashevsky, V.I.
Spiophanes	uschakowi	MIMB	28167	19811	1		Pacific North West	Russia	Primorsky Krai	Sea of Japan	Peter the Great Bay	Vostok Bay			1a	42.89236	132.73486		3 m	muddy sand	24 Nov 2015	Radashevsky, V.I.	Radashevsky, V.I.
Spiophanes	uschakowi	MIMB	28168	11544	8		Pacific North West	Russia	Primorsky Krai	Sea of Japan	Peter the Great Bay	Vostok Bay			1a	42.89236	132.73486		3 m	sand	14 Jun 2005	Radashevsky, V.I.	Radashevsky, V.I.
Spiophanes	uschakowi	MIMB	17910	13808	11		Pacific North West	Russia	Primorsky Krai	Sea of Japan	Peter the Great Bay	Vostok Bay, Gaydamak Tikhaya Zavod				42.8673	132.6991		10 m	muddy sand	19 Jul 2005	Nekrasova, M.I.	Radashevsky, V.I.
Spiophanes	uschakowi	MIMB	14078	11120	5		Pacific North West	Russia	Primorsky Krai	Sea of Japan	Peter the Great Bay	Vostok Bay, Priboynaya II Bight				42.8869	132.7213		5 m	sand with Zostera marina	21 Jul 2004	Nekrasova, M.I.	Radashevsky, V.I.
Spiophanes	uschakowi	MIMB	14079	10529	6		Pacific North West	Russia	Primorsky Krai	Sea of Japan	Peter the Great Bay	Vostok Bay, Priboynaya II Bight				42.885	132.721		10 m	muddy sand under aquaculture construction	17 Jul 2004	Nekrasova, M.I.	Radashevsky, V.I.
Spiophanes	uschakowi	SMF	13859	9565	2		Pacific North West	Russia	Primorsky Krai	Sea of Japan	Tartar Strait	Baklanii Point		R/V Lugovoye		46.6	138.4167		10 m	mud on rocks	10 Jul 1989	Radashevsky, V.I.	Radashevsky, V.I.
Spiophanes	uschakowi	MIMB	36686	19777	1		Pacific North West	South Korea		East China Sea			New Atlas 2015-1		A3	34.42	128.5		61 m	upper layer	8 Jun 2015	Choi, J.W.	Radashevsky, V.I.
Spiophanes	uschakowi	MIMB	36687	20455	2		Pacific North West	South Korea		East China Sea		Nakdong River			8	35.0472	128.9097		2.5 m		May 2017	Choi, J.W.	Radashevsky, V.I.
Spiophanes	uschakowi	MIMB	36688	20954	2		Pacific North West	South Korea	Chungcheongnam Province	Yellow Sea		Tae-an			2	36.8611	126.1719		7 m	muddy sand	22 Feb 2018	Choi, J.W.	Radashevsky, V.I.
Spiophanes	uschakowi	MIMB	36706	18699	230		Pacific North West	South Korea	Gyeongsangbuk-do	East Sea		Hupo			7-2	36.735	129.4975	grab	36 m	muddy sand	Aug 2013	Kwon, S.-H.	Radashevsky, V.I.
Spiophanes	norrisi	BOLD	MBI-SCCWRP-00556	23044			Pacific North East	Mexico	Baja California						I6	32.494	-117.163		26 m		26 Jan 2005	San Diego Marine Biology Laboratory			five COI sequences in BOLD for Sample ID: MBI-SCCWRP-00556
Spiophanes	norrisi	LACM-AHF Poly	POLY 2251	20721	1	holotype	Pacific North East	Mexico	Baja California Sur			Magdalena Bay, Entrada Point		R/V Velero IV	1962-50	24.545	-112.06805		intertidal	rocky with surfgrass & tidepools	3 May 1950	Allan Hancock Foundation	Meißner, K.
Spiophanes	norrisi	LACM-AHF Poly	POLY 2254	17269	16	paratypes	Pacific North East	Mexico	Baja California Sur			Magdalena Bay, Entrada Point		R/V Velero IV	1962-50	24.545	-112.06805		intertidal	rocky with surfgrass & tidepools	3 May 1950	Allan Hancock Foundation	Meißner, K.
Spiophanes	norrisi	LACM-AHF Poly	DISCO:7567	23045			Pacific North East	USA	California			offshore San Francisco				37.8377	-122.62		22.5 m		11 Sep 2017		Harris, L.A.		COI sequence DISA959-19.COI-5P in BOLD for Sample ID: LACM:DISCO: 7567
Spiophanes	norrisi	MIMB	28153	16403	1		Pacific North East	USA	California			San Diego			E-25	32.6767	-117.2099		97 m		8 Jan 1997	Velarde, R.G.	Radashevsky, V.I.	Spiophanes bombyx by Velarde, R.G.	Coordinates collected from GoogleEarth by VIR
Spiophanes	norrisi	LACM-AHF Poly	4785	22089	2		Pacific North East	USA	California			Santa Catalina Is., Pin Rock	CDFG-ISS Outer Coast 2004		406PINROC_582QX	33.42382	-118.50497	SCUBA	15 m	sand	10 Feb 2005	Moss Landing Marine Lab	Harris, L.H.
Spiophanes	norrisi	LACM-AHF Poly		22925	22		Pacific North East	USA	California		Los Angeles County	3.35 miles bearing 112° true north from Point Vicente Light				33.7208	-118.348		20.1 m	coarse black sand	24 May 1957		Meißner, K.	Spiophanes bombyx	Reported by Meißner & Blank 2009 as V5102
Spiophanes	norrisi	ZMH	P-25749	22926	3		Pacific North East	USA	California		Los Angeles County	3.35 miles bearing 112° true north from Point Vicente Light				33.7208	-118.348		20.1 m	coarse black sand	24 May 1957		Meißner, K.	Spiophanes bombyx	Reported by Meißner & Blank 2009
Spiophanes	norrisi	LACM-AHF Poly	4682	22022	1		Pacific North East	USA	California		Orange County	Dana Point	CDFG-ISS Outer Coast 2004		901DANAPT_232QX	33.45671	-117.71648	SCUBA	12 m	sand	14 Sep 2004	Moss Landing Marine Lab	Harris, L.H.	Spiophanes bombyx
Spiophanes	norrisi	LACM-AHF Poly		22927	2		Pacific North East	USA	California		San Diego County	7.15 miles off Point Loma lighthouse				32.5458	-117.2625		55.8 m		14 Aug 1957		Meißner, K.	Spiophanes bombyx	Reported by Meißner & Blank 2009 as V5191-57
Spiophanes	norrisi	LACM-AHF Poly		22928	60		Pacific North East	USA	California		San Diego County	9.5 miles off Point Loma lighthouse				32.5153	-117.1792		29 m		13 Aug 1957		Meißner, K.	Spiophanes bombyx	Reported by Meißner & Blank 2009 as V5187-57
Spiophanes	norrisi	ZMH	P-24845	22920	1		Pacific North East	USA	California		San Mateo County	Monterey Bay				37.682	-122.5881		26 m	fine sand	13 Sep 2007		Meißner, K.	Spiophanes bombyx	Sequenced by Meißner & Blank 2009
Spiophanes	norrisi	ZMH	P-24846	22921	5		Pacific North East	USA	California		San Mateo County	Monterey Bay				37.682	-122.5881		26 m	fine sand	13 Sep 2007		Meißner, K.	Spiophanes bombyx	Sequenced by Meißner & Blank 2009
Spiophanes	norrisi	ZMH	P-24847	22922	1		Pacific North East	USA	California		San Mateo County	Monterey Bay				37.682	-122.5881		26 m	fine sand	13 Sep 2007		Meißner, K.	Spiophanes bombyx	Sequenced by Meißner & Blank 2009
Spiophanes	norrisi	ZMH	P-24848	22923	2		Pacific North East	USA	California		San Mateo County	Monterey Bay				37.682	-122.5881		26 m	fine sand	13 Sep 2007		Meißner, K.	Spiophanes bombyx	Sequenced by Meißner & Blank 2009
Spiophanes	hakaiensis	RBCM	974-258-6	13367	3		Pacific North East	Canada	British Columbia			Bay on NW side of Banks Is.				53.6283	-130.5333		intertidal	sand	30 Jun 1974	Hobson, K.D.	Radashevsky, V.I.	Spiophanes bombyx by Hobson, K.D.
Spiophanes	hakaiensis	RBCM	55-47	13398	4		Pacific North East	Canada	British Columbia			Strait of Georgia, NW near P.O.G. station #3				49.25	-124.0				26 May 1966		Radashevsky, V.I.	Spiophanes bombyx by Hobson, K.D.	Coordinates collected from GoogleEarth by VIR
Spiophanes	hakaiensis	CMNA	2019-0105	20666	1	holotype	Pacific North East	Canada	British Columbia		Queen Charlotte Sound	Calvert Is., Choked Pass, North Pigu Is.	2017 Hakai-MarineGEO BioBlitz		IHAK-46B	51.6763	-128.1222	SCUBA	6 m	seagrass	4 Aug 2017	VanMaanen, D.	Radashevsky, V.I.		Sequenced in the present study (BHAK 2431), and COI (MN414081) by the Canadian Centre for DNA Barcoding
Spiophanes	hakaiensis	MIMB	36708	20632	1	paratype	Pacific North East	Canada	British Columbia		Queen Charlotte Sound	Calvert Is., Choked Pass, outer sandspit sediment	2017 Hakai-MarineGEO BioBlitz		IHAK-42B	51.6806	-128.1163	SCUBA	5 m	sand	3 Aug 2017	Paulay, G.	Radashevsky, V.I.
Spiophanes	hakaiensis	MIMB	36707	20583	1	paratype	Pacific North East	Canada	British Columbia		Queen Charlotte Sound	Calvert Is., Pruth Bay	2017 Hakai-MarineGEO BioBlitz		SHAK-10	51.6441	-128.1195		low intertidal 1.5-0.8 m	muddy sand, eel grass	24 Jul 2017	Dudas, S.	Radashevsky, V.I.		Sequenced in the present study (BHAK 176), and COI (MN520841) by the Canadian Centre for DNA Barcoding
Spiophanes	hakaiensis	LACM-AHF Poly		20560			Pacific North East	Canada	British Columbia		Queen Charlotte Sound	Hecate Is., Maey Channel, Martin's	2017 Hakai-MarineGEO BioBlitz		IHAK-04	51.6656	-128.0797		low intertidal	muddy sand	22 Jul 2017	Radashevsky, V.I.	Radashevsky, V.I.		Sequenced in the present study
Spiophanes	hakaiensis	RBCM	974-183-325	13366	1		Pacific North East	Canada	British Columbia		Vancouver Island	Patricia Bay				48.6589	-123.448		intertidal	sand	21 Jun 1974	Hobson K.D. & Parkinson, A.	Radashevsky, V.I.	Spiophanes bombyx by Hobson, K.D.	Coordinates collected from GoogleEarth by VIR
Spiophanes	hakaiensis	CASIZ	22168	17474	2		Arctic Ocean	USA	Alaska	Chukchi Sea			BLM: Outer Continental Shelf Environmental Assessment Program		33X #56-206	67.7414	-164.5625	Ekman grab	5.7 m	sand, gravel, peat	17 Aug 1976		Radashevsky, V.I.	Spiophanes norrisi by Meißner & Blank	Reported by Meißner & Blank 2009
Spiophanes	hakaiensis	CASIZ	23887	22910	2		Pacific North	USA	Alaska	Bering Sea					MB41	58.7767	-164.2333		35 m		23 May 1976		Radashevsky, V.I.	Spiophanes norrisi by Meißner & Blank	Reported by Meißner & Blank 2009
Spiophanes	hakaiensis	CASIZ	23968	22909	4		Pacific North	USA	Alaska	Bering Sea					MB41	58.7833	-164.25		35 m		23 May 1976		Radashevsky, V.I.	Spiophanes norrisi by Meißner & Blank	Reported by Meißner & Blank 2009
Spiophanes	hakaiensis	CASIZ	27777	22911	3		Pacific North	USA	Alaska	Bering Sea		Alaska Peninsula: off Cape Leontovich	BLM: Outer Continental Shelf Environmental Assessment Program		C-56 (T7-30)	55.7833	-162.1667	van Veen grab	30 m		Jun 1982		Radashevsky, V.I.	Spiophanes norrisi by Meißner & Blank	Reported by Meißner & Blank 2009
Spiophanes	hakaiensis	CBGG	11BIOAK-1443	23036			Pacific North East	USA	Alaska			Cook Inlet, Kasitsna Bay Dock				59.468	-151.553				23 May 2011	Carr, C. & Layton, K.	Telfer, A.		COI sequenced by the BioProject PRJNA472144 at the Centre for Biodiversity Genomics, University of Guelph, Ontario, Canada
Spiophanes	hakaiensis	CASIZ	27086	22908	11		Pacific North	USA	Alaska	Bering Sea		St. Matthew Basin	BLM: Outer Continental Shelf Environmental Assessment Program		3PST 31	61.2467	-167.1483	van Veen grab	22.4 m		25 May 1980		Radashevsky, V.I.	Spiophanes norrisi by Meißner & Blank	Reported by Meißner & Blank 2009
Spiophanes	hakaiensis	MIMB	39021	17934	13	paratypes	Pacific North East	USA	California			offshore San Francisco			SWOO-63	37.6588	-122.5615		27.5 m		13 Sep 2010	CCSF/SFPUC Lab	Radashevsky, V.I.	Spiophanes norrisi by Norris, D	Sequenced in the present study
Spiophanes	hakaiensis	MIMB	39022	17935	2	paratypes	Pacific North East	USA	California			offshore San Francisco			SWOO-73	37.7125	-122.5648		18.5 m	muddy sand	13 Sep 2010	CCSF/SFPUC Lab	Radashevsky, V.I.	Spiophanes norrisi by Norris, D	Sequenced in the present study
Spiophanes	hakaiensis	BOLD	MBI-SCCWRP-00430	22931			Pacific North East	USA	California			offshore San Francisco			SWOO-63	37.6588	-122.5615		27.5 m		13 Sep 2010	CCSF/SFPUC Lab	Norris, D		nine COI sequences in BOLD for Sample ID: MBI-SCCWRP-00430
Spiophanes	hakaiensis	MIMB	36710	17905	1		Pacific North East	USA	Oregon				Newport Wave Energy		BB50A	44.72	-124.13		50.9 m		14 Oct 2010	Politano, K.	Radashevsky, V.I.
Spiophanes	hakaiensis	MIMB	36711	17902	4		Pacific North East	USA	Oregon				Newport Wave Energy		BB50B	44.73	-124.12		50.6 m		18 Oct 2010	Politano, K.	Radashevsky, V.I.
Spiophanes	hakaiensis	MIMB	36712	17888	1		Pacific North East	USA	Oregon				Newport Wave Energy		MB40B	44.69	-124.11		43.2 m		18 Oct 2010	Politano, K.	Radashevsky, V.I.
Spiophanes	hakaiensis	MIMB	36713	17909	2		Pacific North East	USA	Oregon				Newport Wave Energy		MB50A	44.69	-124.14		52.9 m		18 Oct 2010	Politano, K.	Radashevsky, V.I.
Spiophanes	hakaiensis	MIMB	36714	17848	7		Pacific North East	USA	Oregon				Newport Wave Energy		MB50B	44.69	-124.14		53.2 m		18 Oct 2010	Politano, K.	Radashevsky, V.I.
Spiophanes	hakaiensis	MIMB	36715	17900	3		Pacific North East	USA	Oregon				Newport Wave Energy		NH30A	44.65	-124.10		32.6 m		18 Oct 2010	Politano, K.	Radashevsky, V.I.
Spiophanes	hakaiensis	MIMB	36716	17882	4		Pacific North East	USA	Oregon				Newport Wave Energy		NS50A	44.62	-124.13		49.7 m		18 Oct 2010	Politano, K.	Radashevsky, V.I.
Spiophanes	hakaiensis	MIMB	36717	17864	12		Pacific North East	USA	Oregon				Newport Wave Energy		MB50A	44.70	-124.14		52 m		19 Aug 2010	Politano, K.	Radashevsky, V.I.
Spiophanes	hakaiensis	MIMB	36718	17861	16		Pacific North East	USA	Oregon				Newport Wave Energy		MB50B	44.70	-124.14		52.3 m		19 Aug 2010	Politano, K.	Radashevsky, V.I.
Spiophanes	hakaiensis	MIMB	36719	17895	3		Pacific North East	USA	Oregon				Newport Wave Energy		BB50B	44.72	-124.12		49.5 m		24 Jun 2011	Politano, K.	Radashevsky, V.I.
Spiophanes	hakaiensis	MIMB	36720	17890	11		Pacific North East	USA	Oregon				Newport Wave Energy		MB40A	44.69	-124.11		42.3 m		19 Aug 2011	Politano, K.	Radashevsky, V.I.
Spiophanes	hakaiensis	MIMB	36721	17911	8		Pacific North East	USA	Oregon				Newport Wave Energy		MB40B	44.69	-124.11		42.8 m		19 Aug 2011	Politano, K.	Radashevsky, V.I.
Spiophanes	hakaiensis	MIMB	36722	17898	7		Pacific North East	USA	Oregon				Newport Wave Energy		NH50A	44.66	-124.15		50.3 m		19 Aug 2011	Politano, K.	Radashevsky, V.I.
Spiophanes	hakaiensis	MIMB	39014	17874	14		Pacific North East	USA	Oregon				Newport Wave Energy		NH50B	44.65	-124.15		50.3 m		19 Aug 2011	Politano, K.	Radashevsky, V.I.
Spiophanes	hakaiensis	MIMB	39015	17871	21		Pacific North East	USA	Oregon				Newport Wave Energy		BB40B	44.72	-124.11		40.4 m		14 Oct 2011	Politano, K.	Radashevsky, V.I.
Spiophanes	hakaiensis	MIMB	39016	17885	8		Pacific North East	USA	Oregon				Newport Wave Energy		MB50A	44.69	-124.14		51.7 m		14 Oct 2011	Politano, K.	Radashevsky, V.I.
Spiophanes	hakaiensis	MIMB	39017	17868	7		Pacific North East	USA	Oregon				Newport Wave Energy		MB50A	44.69	-124.14		53.3 m		9 Dec 2011	Politano, K.	Radashevsky, V.I.
Spiophanes	hakaiensis	MIMB	39018	17907	7		Pacific North East	USA	Oregon				Newport Wave Energy		MB50B	44.69	-124.14		52.6 m		9 Dec 2011	Politano, K.	Radashevsky, V.I.
Spiophanes	hakaiensis	MIMB	39019	17892	1		Pacific North East	USA	Oregon				Newport Wave Energy		NH50A	44.65	-124.15		50.2 m		9 Dec 2011	Politano, K.	Radashevsky, V.I.
Spiophanes	hakaiensis	MIMB	39020	17876	7		Pacific North East	USA	Oregon				Newport Wave Energy		NS50B	44.62	-124.14		50.2 m		9 Dec 2011	Politano, K.	Radashevsky, V.I.
Spiophanes	hakaiensis	CASIZ	153583	22912	800		Pacific North East	USA	Oregon		Coos County	Coos Bay	Coos Bay Offshore Disposal Study		P17	43.3546	-124.3225						Meißner, K.	Spiophanes bombyx	Reported by Meißner & Blank 2009
Spiophanes	hakaiensis	CASIZ	177200	22913	200		Pacific North East	USA	Oregon		Coos County	Coos Bay	Coos Bay Offshore Disposal Study		P35	43.3546	-124.3225						Meißner, K.	Spiophanes bombyx	Reported by Meißner & Blank 2009
Spiophanes	norrisi cf.	USNM	60351	23219	1		Atlantic South West			Scotia Sea	Falkland Islands		USARP	R/V Eltanin	363	-57.15	-58.9667				7 Dec 1962	USC	Radashevsky, V.I.	Spiophanes bombyx by Blake, J.A.	Reported by Blake 1983
Spiophanes	norrisi cf.	USNM	60350	1245	4		Atlantic South West			Scotia Sea	Falkland Islands	Burdwood Bank	USARP	R/V Eltanin	344	-54.067	-58.758	trawl	119 m		4 Dec 1962	USC	Radashevsky, V.I.	Spiophanes bombyx by Blake, J.A.	Reported by Blake 1983
Spiophanes	norrisi cf.	USNM	67565	1807	1		Atlantic South West	Argentina						R/V Mejillon I	MEJ 12	-37.5	-56.68		24 m			Penchaszadeh, P.	Radashevsky, V.I.	Spiophanes bombyx by Blake, J.A.	Reported by Blake 1983
Spiophanes	norrisi cf.	USNM	67566	1808	1		Atlantic South West	Argentina						R/V A. Knipovich	N 1055	-36.27	-54.025		92-96 m		1966	Scarabino, V.	Radashevsky, V.I.	Spiophanes bombyx by Blake, J.A.	Reported by Blake 1983
Spiophanes	norrisi cf.	Private		23220			Atlantic South West	Argentina	Santa Cruz			El Arco				-50.3814	-68.9256				2006		Radashevsky, V.I.	Spiophanes bombyx by Mendez et al.	Reported by Mendez et al. 2010
Spiophanes	norrisi cf.	MIMB	39025	14867	52		Atlantic South West	Argentina	Santa Cruz			Isla Monte León, Monte León				-50.3446	-68.8775				30 Jan 2006		Radashevsky, V.I.	Spiophanes bombyx by Mendez et al.	Reported by Mendez et al. 2010
Spiophanes	norrisi cf.	MIMB	39026	14866	8		Atlantic South West	Argentina	Santa Cruz			Isla Monte León, Monte León				-50.3446	-68.8775				22 May 2006		Radashevsky, V.I.	Spiophanes bombyx by Mendez et al.	Reported by Mendez et al. 2010
Spiophanes	norrisi cf.	MIMB	3986	11110	1		Pacific South East	Chile	Atacama Region			Caldera				-27.0656	-70.8253				2005	Díaz, M.J.	Radashevsky, V.I.	Spiophanes bombyx by Díaz, M.J.
Spiophanes	norrisi cf.	ZMH	P-14946	22929	22		Pacific South East	Chile	Coquimbo Region			Punta Tortuga near Coquimbo				-29.9558	-71.4372		120 m		21 Feb 1960		Radashevsky, V.I.	Spiophanes chilensis by Hartmann-Schröder, G.	Part of paratypes of Spiophanes chilensis Hartmann-Schröder, 1965
Spiophanes	norrisi cf.	ZMH	P-21118	22930	2		Pacific South East	Chile	Los Lagos Region			Bahia Quillaipe				-41.5411	-72.7428		1 m	sand	21 Jan 1989		Radashevsky, V.I.	Spiophanes norrisi by Meißner, K. & Blank, M.	Reported by Meißner & Blank 2009
Spiophanes	norrisi cf.	MIMB	28158	12765	1		Pacific South East	Chile	Los Ríos Region		Bahía de Corral	Isla Mancera			6	-39.9025	-73.393		7 m	muddy bottom	5 Nov 2002	Radashevsky, V.I.	Radashevsky, V.I.
Spiophanes	duplex	LACM-AHF Poly	4704	22084	3		Pacific North East	USA	California														Harris, L.H.		IDORG 3092
Spiophanes	duplex	MIMB	39030	23217	1		Pacific North East	USA	California			offshore Long Beach			10C	33.66834	-118.29762		68 m		17 Jul 2017	Kocot, K.	Radashevsky, V.I.		Sequenced in the present study
Spiophanes	duplex	MIMB	28152	16401	4		Pacific North East	USA	California			San Diego			I-35				19 m		8 Jul 2003	Velarde, R.G.	Velarde, R.G.
Spiophanes	duplex	MCZ	ANNb-2165	23223	1	holotype	Pacific North East	USA	California		Orange County	Laguna Beach, Balboa				33.5419	-117.7892		intertidal				Blake, J.A.	Morants duplex by Chamberlin	Holotype of Morants duplex designated by Chamberlin, 1919, published as MCZ 165. Coordinates collected from GoogleEarth by VIR
Spiophanes	duplex	LACM-AHF Poly	601	23224	1		Pacific North East	USA	California		San Diego County	Mission Bay, west end, near place where it enters the ocean on the north side				32.7605	-117.2475		intertidal	sandy beach	2 May 1938	Hartman, O.	Blake, J.A.	Spiophanes missionensis by Hartman, O.	Holotype of Spiophanes missionensis. Published as AHF 32. Coordinates collected from GoogleEarth by VIR
Spiophanes	duplex	LACM-AHF Poly	602	20723	1		Pacific North East	USA	California		San Diego County	Mission Bay, west end, near place where it enters the ocean on the north side				32.7605	-117.2475		intertidal	sandy beach	2 May 1938	Hartman, O.	Blake, J.A.	Spiophanes missionensis by Hartman, O.	Paratype of Spiophanes missionensis. Coordinates collected from GoogleEarth by VIR
Spiophanes	soederstroemi	ZMH	P-14947	23221	1		Pacific South East	Chile	Coquimbo Region			Punta Tortuga near Coquimbo				-29.9567	-71.3817		82 m		21 Feb 1960		Radashevsky, V.I.	Spiophanes chilensis by Hartmann-Schröder, G.	Holotype of Spiophanes chilensis Hartmann-Schröder, 1965
Spiophanes	soederstroemi	SMNH	5369	23222	2	syntypes	Atlantic South West	Brazil	Rio Grande do Sul				Swedish Antarctic Expedition 1901-1903	Antarctic	1	-33.00	-51.1667		80 m	bottom of dark gray mud	12 Dec 1901	Swedish Antarctic Expedition 1901-1903	Hartman, O.		SMNH 3380 is the number of S. soederstroemi in the old handwritten catalogue of Polychaetes which is not in use anymore			form-alc	1953		FALSE	Meissner (2005: 33): Spiophanes soederstroemi Hartman, 1953. South Atlantic Ocean, off Uruguay, 33°00'S, 51°10'W, in 80 m, 3 SYNTYPES (SMNH 5369). Blake (1983: 230): 2 syntypes SMNH 3380, collected by Swedish Antarctic Expedition 1901-1903, off Uruguay	1
Spiophanes	kroyeri	ZMB	11168	23021	1	paralectotype	Atlantic North	Iceland		Greenland Sea						67.0	-19.0						Grube, E.		Designated by Meißner (2005). Tentative coordinates collected from GoogleEarth by VIR
Spiophanes	kroyeri	ZMB	Q4746	23020	1	lectotype	Atlantic North	Iceland		Greenland Sea						67.0	-19.0						Grube, E.		Designated by Meißner (2005). The type locality was reported as Greenland Sea, Iceland. Tentative coordinates collected from GoogleEarth by VIR
Spiophanes	cirrata			23310		types	Atlantic North East	Norway		North Sea	Skagerrak					59.662	10.627						Sars, M.		Coordinates collected from GoogleEarth by VIR
Spiophanes	cirrata cf.	Private	HH18	23015			Atlantic North East			North Sea						58.8167	2.4167						Radashevsky, V.I.	Spiophanes kroyeri by Meißner, K.	COI & 18S-I sequenced by Meißner & Blank 2009
Spiophanes	cirrata cf.	Private	HH19	23016			Atlantic North East			North Sea						57.9167	1.0167						Radashevsky, V.I.	Spiophanes kroyeri by Meißner, K.	COI & 18S-I sequenced by Meißner & Blank 2009
Spiophanes	cirrata cf.	Private	HH63	23017			Atlantic North East			North Sea						56.6167	5.25						Radashevsky, V.I.	Spiophanes kroyeri by Meißner, K.	COI & 18S-I sequenced by Meißner & Blank 2009
Spiophanes	cirrata cf.	Private	Itsastk13-P12	23005	1		Atlantic North East	Spain		Bay of Biscay	Basque Country				4	43.6386	-2.6733				25 Jun 2013		Radashevsky, V.I.	Spiophanes kroyeri by Aylagas et al	COI sequenced by Aylagas et al. 2016. Coordinates collected from GoogleEarth by VIR
Spiophanes	cirrata cf.	Private	Itsastk13-P12	23003	1		Atlantic North East	Spain		Bay of Biscay	Basque Country	off Bilbao			1	43.5556	-2.9983				25 Jun 2013		Radashevsky, V.I.	Spiophanes kroyeri by Aylagas et al	COI sequenced by Aylagas et al. 2016. Coordinates collected from GoogleEarth by VIR
Spiophanes	cirrata cf.	Private	Itsastk13-P12	23006	1		Atlantic North East	Spain		Bay of Biscay	Basque Country	off San Sebastian			8	43.4229	-2.0533				25 Jun 2013		Radashevsky, V.I.	Spiophanes kroyeri by Aylagas et al	COI sequenced by Aylagas et al. 2016. Coordinates collected from GoogleEarth by VIR
Spiophanes	berkeleyorum	USNM	30399	812	1	holotype	Pacific North East	Canada	British Columbia		Vancouver Island	Departure Bay beach				49.1932	-123.9563				25 Apr 1936	Berkeleys, E. & C.	Pettibone, M.H.		Coordinates collected from GoogleEarth by VIR
Spiophanes	berkeleyorum	USNM	30400	813	6	paratypes	Pacific North East	Canada	British Columbia		Vancouver Island	Departure Bay beach				49.1932	-123.9563				25 Apr 1936	Berkeleys, E. & C.	Pettibone, M.H.		Coordinates collected from GoogleEarth by VIR
Trochochaeta	multisetosa	ZMBN	126365	21536	4		Atlantic North East	Norway		North Sea		Napp	Rådgivende Biologer AS		C4A	58.24767	6.53107		189 m		3 Feb 2016	Rådgivende Biologer AS	Radashevsky, V.I.		Sequenced in the present study
Trochochaeta	multisetosa	SIO BIC	A6333	23034	5		Atlantic North East	Sweden			Kattegat	Askeröfjord				58.1179	11.828		27 m		11 May 2017	Pleijel, F.	Pleijel, F.		COI and 18S sequenced by Greg Rouse
Trochochaeta	multisetosa	Private		23025	1		Pacific North East	USA	California		Marin County	Drake's Bay			17+17.1	37.9769	-122.8926		45 m		1 Apr 2003	Halanych, K.	Radashevsky, V.I.	Trochochaeta sp. by Leahy , Y.	18S and 28S sequenced by Struck et al. 2007
