# Supplementary material for: Molecular analysis of Spiophanes bombyx complex (Annelida: Spionidae) with description of a new species
Source: PLoS One. 2020 Jul 1;15(7):e0234238. doi: 10.1371/journal.pone.0234238 (PMC7329067; doi:10.1371/journal.pone.0234238)
Supplement: S2 Table — (XLSX) [file pone.0234238.s002.xlsx]

## Sheet: S2 Table
Acronym	Museum full name
AKVAPLAN-NIVA	Akvaplan-niva AS, Fram Centre, Tromsø, Norway
BOLD	Barcode of Life Data Systems
CASIZ	California Academy of Sciences, Department of Invertebrate Zoology, San Francisco, California, USA
CBGG	Centre for Biodiversity Genomics, Guelph, Ontario, Canada
CMNA	Canadian Museum of Nature, Ottawa, Canada
GenBank	GenBank
IINH	Icelandic Institute of Natural History, Reykjavík, Iceland
LACM-AHF Poly	Natural History Museum of Los Angeles County, Los Angeles, California, USA
MCZ	Museum of Comparative Zoology, Harvard University, Cambridge, Massachusetts, USA
MIMB	Museum of the Institute of Marine Biology, National Scientific Center of Marine Biology, Vladivostok, Russia
MNCNM	Museo Nacional de Ciencias Naturales, Madrid, Spain
NTNU	Museum of Natural History and Archaeology, Trondheim, Norway
RBCM	Royal British Columbia Museum, Invertebrate Zoology, Victoria, Canada
SIO BIC	Scripps Institution of Oceanography, Benthic Invertebrate Collection, University of California, La Jolla, CA, USA
SMF	Senckenberg Museum, Frankfurt am Main, Germany
SMNH	Swedish Museum of Natural History, Stockholm, Sweden
UnicoMarine	Biological Consultants in the Aquatic Environment, Letchworth, England, UK
USNM	United States National Museum of Natural History, Smithsonian Institution, Washington, D.C., USA
VIR	Vasily I. Radashevsky’ personal database
WS	White Sea Branch of the Zoological Museum of the Lomonosov Moscow State University, White Sea Biological Station, Poyakonda, Russia
ZISP	Zoological Institute, St Petersburg, Russia
ZMB	Zoologisches Museum Berlin, Germany
ZMBN	University Museum of Bergen, University of Bergen, Norway
ZMH	Zoologisches Museum Hamburg, Germany
ZSRO	Zoologische Sammlung der Universität Rostock, Germany
