# Supplementary material for: Molecular analysis of Spiophanes bombyx complex (Annelida: Spionidae) with description of a new species
Source: PLoS One. 2020 Jul 1;15(7):e0234238. doi: 10.1371/journal.pone.0234238 (PMC7329067; doi:10.1371/journal.pone.0234238)
Supplement: S4 Table — Uncorrected pairwise average distances (p, in %) between specific clades for 16S (244 bp) sequences used in the five-genes Bayesian analysis of Spiophanes spp. rooted with sequences of Trochochaeta multisetosa. The numbers of corresponding samples from Table 1 are given in parentheses after names and sampling locations of the species. Average distances between sympatric conspecific individuals in italics, maximal values of average distances between different Spiophanes species in bold, and minimal values of average distances between different Spiophanes species underlined. (XLSX) [file pone.0234238.s004.xlsx]

## Sheet: S4 Table. 16S
16S (244 bp)
			Species
	Species	N specimens	1	2	3	4	5	6	7	8	9
1	S. bombyx, Italy (6)	1	-
2	S. cf. bombyx, North/Norwegian Seas (8, 9)	2	2.46	0
3	S. cf. convexus, France (12, 13)	4	9.02	10.66	0
4	S. cf. kroyeri, Barents Sea (15)	2	24.39	25	26.43	0.82
5	S. aff. kroyeri, Southern Ocean (19)	2	27.05	28.69	27.87	18.85	0.41
6	S. hakaiensis n. sp., Canada/USA (24-28)	10	14.3	15.16	13.16	22.7	27.91	0.16
7	S. uschakowi, Russia (31, 32)	7	13.17	14.81	12	22.8	27.87	2.13	0.23
8	S. soederstroemi, Brazil (34)	2	27.05	28.69	27.87	15.16	19.67	24.22	25	0
9	Spiophanes sp. A, South Korea (37)	1	27.87	28.69	29.1	24.18	23.98	27.87	28.28	20.08	-
	S4 Table. Genetic distances between Spiophanes species – 16S. Uncorrected pairwise average distances (p, in %) between specific clades for 16S (244 bp) sequences used in the five-genes Bayesian analysis of Spiophanes spp. rooted with sequences of Trochochaeta multisetosa. The numbers of corresponding samples from Table 1 are given in parentheses after names and sampling locations of the species. …
